# Supplementary material for: MicroRNA 322 Aggravates Dexamethasone-Induced Muscle Atrophy by Targeting IGF1R and INSR
Source: Int J Mol Sci. 2020 Feb 7;21(3):1111. doi: 10.3390/ijms21031111 (PMC7043225; doi:10.3390/ijms21031111)
Supplement: Supplementary File 1 [file ijms-21-01111-s001.zip]

Archive with 1 entries (1 files):
- ijms-703737-supplementary.xlsx
