# Supplementary material for: MicroRNA 322 Aggravates Dexamethasone-Induced Muscle Atrophy by Targeting IGF1R and INSR
Source: Int J Mol Sci. 2020 Feb 7;21(3):1111. doi: 10.3390/ijms21031111 (PMC7043225; doi:10.3390/ijms21031111)
Supplement: Supplementary File 1 [file ijms-21-01111-s001.zip › ijms-703737-supplementary.xlsx]

## Sheet: TargetScan7
Ortholog of target gene	Representative transcript	Gene name	3P-seq tags + 5	Conserved sites total	Conserved 8mer sites	Conserved 7mer-m8 sites	Conserved 7mer-A1 sites	Poorly conserved sites total	Poorly conserved 8mer sites	Poorly conserved 7mer-m8 sites	Poorly conserved 7mer-A1 sites	6mer sites	Cumulative weighted context++ score	Total context++ score	Aggregate PCT	Previous TargetScan publication(s)
CHPT1	ENST00000229266.3	choline phosphotransferase 1	806	1	0	1	0	0	0	0	0	0	-0.4	-0.4	ORF	2007
RPL14	ENST00000416518.1	ribosomal protein L14	8294	1	1	0	0	1	0	0	1	1	-0.39	-0.72	ORF
MT2A	ENST00000561491.1	metallothionein 2A	138	1	0	1	0	0	0	0	0	1	-0.35	-0.35	ORF
TERT	ENST00000296820.5	telomerase reverse transcriptase	10	2	1	1	0	0	0	0	0	1	-0.33	-0.33	ORF
MT1G	ENST00000568675.1	metallothionein 1G	5	1	0	1	0	0	0	0	0	1	-0.32	-0.32	ORF
EFCAB4A	ENST00000450448.1	EF-hand calcium binding domain 4A	51	2	0	2	0	0	0	0	0	1	-0.29	-0.29	ORF	2007, 2009, 2011
CDC20B	ENST00000334206.5	cell division cycle 20B	5	1	1	0	0	0	0	0	0	0	-0.29	-0.29	ORF
SPATC1	ENST00000447830.2	spermatogenesis and centriole associated 1	5	1	0	1	0	1	0	0	1	0	-0.28	-0.28	ORF
ESRRA	ENST00000405666.1	estrogen-related receptor alpha	18	1	0	1	0	0	0	0	0	0	-0.28	-0.28	ORF	2005, 2007, 2009, 2011
LHPP	ENST00000368839.1	phospholysine phosphohistidine inorganic pyrophosphate phosphatase	2365	1	0	1	0	0	0	0	0	0	-0.27	-0.27	ORF
CCNJL	ENST00000393977.3	cyclin J-like	66	1	0	1	0	0	0	0	0	0	-0.25	-0.31	ORF	2007, 2009, 2011
DDR1	ENST00000446312.1	discoidin domain receptor tyrosine kinase 1	195	1	0	1	0	0	0	0	0	1	-0.25	-0.25	ORF
MPHOSPH9	ENST00000302349.5	M-phase phosphoprotein 9	180	1	0	1	0	0	0	0	0	0	-0.24	-0.24	ORF
LMAN2	ENST00000515209.1	lectin, mannose-binding 2	2441	1	0	1	0	0	0	0	0	0	-0.22	-0.22	ORF
MIF4GD	ENST00000578305.1	MIF4G domain containing	25	1	0	1	0	0	0	0	0	1	-0.22	-0.22	ORF
CSDE1	ENST00000339438.6	cold shock domain containing E1, RNA-binding	435	1	0	1	0	0	0	0	0	0	-0.22	-0.22	ORF	2007, 2009, 2011
ADAMTS13	ENST00000371916.1	ADAM metallopeptidase with thrombospondin type 1 motif, 13	41	1	0	1	0	3	2	1	0	1	-0.21	-0.21	ORF
RAB35	ENST00000534951.1	RAB35, member RAS oncogene family	1051	1	0	0	1	0	0	0	0	1	-0.2	-0.2	ORF
C9orf69	ENST00000561457.1	chromosome 9 open reading frame 69	134	1	0	1	0	1	0	1	0	0	-0.18	-0.26	ORF	2009, 2011
AVPR2	ENST00000370049.1	arginine vasopressin receptor 2	5	1	0	1	0	0	0	0	0	0	-0.18	-0.18	ORF
KREMEN2	ENST00000572045.1	kringle containing transmembrane protein 2	23	1	0	1	0	0	0	0	0	0	-0.17	-0.17	ORF
RIC8A	ENST00000526104.1	RIC8 guanine nucleotide exchange factor A	521	1	0	1	0	0	0	0	0	0	-0.16	-0.16	ORF	2009, 2011
BHLHE41	ENST00000242728.4	basic helix-loop-helix family, member e41	50	1	0	1	0	0	0	0	0	0	-0.15	-0.17	ORF	2005, 2007, 2009, 2011
GDPD5	ENST00000443276.2	glycerophosphodiester phosphodiesterase domain containing 5	8	2	0	2	0	0	0	0	0	1	-0.15	-0.15	ORF
TP53INP1	ENST00000448464.2	tumor protein p53 inducible nuclear protein 1	39	1	0	1	0	0	0	0	0	0	-0.15	-0.15	ORF
C19orf54	ENST00000470681.1	chromosome 19 open reading frame 54	18	1	0	1	0	0	0	0	0	0	-0.15	-0.15	ORF
IL17RE	ENST00000454190.2	interleukin 17 receptor E	7	2	0	2	0	0	0	0	0	1	-0.14	-0.14	ORF
TRIP10	ENST00000313285.8	thyroid hormone receptor interactor 10	5	1	0	1	0	0	0	0	0	0	-0.14	-0.14	ORF	2007, 2009, 2011
FPGS	ENST00000373245.1	folylpolyglutamate synthase	117	2	0	2	0	0	0	0	0	1	-0.14	-0.14	ORF
LTB	ENST00000446745.2	lymphotoxin beta (TNF superfamily, member 3)	11	1	0	1	0	0	0	0	0	0	-0.14	-0.14	ORF
LTBP4	ENST00000243562.9	latent transforming growth factor beta binding protein 4	32	2	0	2	0	0	0	0	0	0	-0.13	-0.13	ORF
AGAP2-AS1	ENST00000542466.2	AGAP2 antisense RNA 1	5	1	0	1	0	0	0	0	0	0	-0.13	-0.13	ORF
CERS1	ENST00000427170.2	ceramide synthase 1	167	1	0	1	0	0	0	0	0	2	-0.13	-0.13	ORF	2007
KMT2C	ENST00000262189.6	lysine (K)-specific methyltransferase 2C	417	1	0	1	0	0	0	0	0	0	-0.12	-0.12	ORF	2007, 2009, 2011
MINPP1	ENST00000371994.4	multiple inositol-polyphosphate phosphatase 1	1079	1	0	1	0	0	0	0	0	0	-0.11	-0.11	ORF
SLC25A29	ENST00000392908.3	solute carrier family 25 (mitochondrial carnitine/acylcarnitine carrier), member 29	1101	1	0	1	0	0	0	0	0	1	-0.11	-0.11	ORF
ARMC5	ENST00000457010.2	armadillo repeat containing 5	376	1	0	1	0	1	1	0	0	2	-0.09	-0.09	ORF	2007
PABPC1L	ENST00000537323.1	poly(A) binding protein, cytoplasmic 1-like	137	1	0	1	0	0	0	0	0	0	-0.08	-0.08	ORF
PEX6	ENST00000244546.4	peroxisomal biogenesis factor 6	178	1	0	1	0	0	0	0	0	0	-0.05	-0.05	ORF
MOCS1	ENST00000373186.4	molybdenum cofactor synthesis 1	179	1	0	1	0	0	0	0	0	0	-0.04	-0.16	ORF	2011
ESR2	ENST00000557772.1	estrogen receptor 2 (ER beta)	5	1	0	1	0	1	0	1	0	0	-0.04	-0.04	ORF
VPS13B	ENST00000395996.1	vacuolar protein sorting 13 homolog B (yeast)	262	1	0	1	0	1	0	1	0	4	-0.04	-0.04	ORF
RAB37	ENST00000392610.1	RAB37, member RAS oncogene family	875	1	0	1	0	0	0	0	0	0	-0.04	-0.04	ORF
PPAN-P2RY11	ENST00000428358.1	PPAN-P2RY11 readthrough	293	1	0	1	0	0	0	0	0	0	-0.03	-0.03	ORF
CTDSPL	ENST00000443503.2	CTD (carboxy-terminal domain, RNA polymerase II, polypeptide A) small phosphatase-like	372	1	0	0	1	0	0	0	0	0	-0.03	-0.04	ORF	2005, 2007, 2009, 2011
JMJD1C	ENST00000399251.1	jumonji domain containing 1C	60	1	1	0	0	0	0	0	0	0	-0.03	-0.03	ORF
TXNDC17	ENST00000250101.5	thioredoxin domain containing 17	1754	2	0	2	0	1	0	1	0	0	-0.02	-0.49	ORF
FASTK	ENST00000540185.1	Fas-activated serine/threonine kinase	645	1	0	1	0	0	0	0	0	0	-0.02	-0.02	ORF
CALM1	ENST00000356978.4	calmodulin 1 (phosphorylase kinase, delta)	4046	1	0	1	0	0	0	0	0	0	-0.01	-0.09	ORF	2005, 2007, 2011
ARHGAP20	ENST00000260283.4	Rho GTPase activating protein 20	85	1	1	0	0	0	0	0	0	0	0	-0.1	ORF	2007, 2009, 2011
TMEM259	ENST00000333175.5	transmembrane protein 259	1339	1	0	1	0	0	0	0	0	0	0	-0.2	ORF
YIF1B	ENST00000337679.8	Yip1 interacting factor homolog B (S. cerevisiae)	3087	1	0	1	0	1	0	0	1	0	0	-0.09	ORF
CCND2	ENST00000261254.3	cyclin D2	66	3	1	0	2	0	0	0	0	3	-0.59	-0.7	> 0.99	2005, 2007, 2009, 2011
PAPPA	ENST00000328252.3	pregnancy-associated plasma protein A, pappalysin 1	350	3	1	2	0	2	0	2	0	1	-0.43	-0.45	> 0.99	2005, 2007, 2009, 2011
ACVR2B	ENST00000352511.4	activin A receptor, type IIB	21	3	0	2	1	1	1	0	0	3	-0.3	-0.57	> 0.99	2007, 2009, 2011
ZBTB20	ENST00000462705.1	zinc finger and BTB domain containing 20	5	4	0	4	0	2	0	2	0	6	0	-0.31	> 0.99
SIX6	ENST00000327720.5	SIX homeobox 6	5	1*	0	0	0	4	0	2	2	0	-2.3	-2.3	< 0.1	2011
ZYX	ENST00000322764.5	zyxin	122	1	0	1	0	1	1	0	0	0	-0.57	-0.57	< 0.1	2005, 2007, 2011
C3orf27	ENST00000356020.2	chromosome 3 open reading frame 27	5	1	1	0	0	0	0	0	0	0	-0.5	-0.5	< 0.1	2011
SLC10A7	ENST00000264986.3	solute carrier family 10, member 7	77	1	0	1	0	1	0	1	0	1	-0.49	-0.5	< 0.1
GABBR1	ENST00000376977.3	gamma-aminobutyric acid (GABA) B receptor, 1	213	1	0	1	0	1	1	0	0	3	-0.44	-0.44	< 0.1
DERL3	ENST00000404056.1	derlin 3	129	1	0	0	1	1	0	0	1	0	-0.36	-0.48	< 0.1
AP5S1	ENST00000379573.2	adaptor-related protein complex 5, sigma 1 subunit	492	1	0	1	0	2	0	2	0	3	-0.36	-0.76	< 0.1
TAF15	ENST00000588240.1	TAF15 RNA polymerase II, TATA box binding protein (TBP)-associated factor, 68kDa	225	1	0	1	0	0	0	0	0	1	-0.34	-0.35	< 0.1	2011
FAM91A1	ENST00000334705.7	family with sequence similarity 91, member A1	731	1	1	0	0	0	0	0	0	0	-0.34	-0.34	< 0.1	2007, 2009, 2011
PLA2G15	ENST00000566188.1	phospholipase A2, group XV	2670	2	0	2	0	1	0	0	1	1	-0.33	-0.33	< 0.1	2007, 2011
COPS7B	ENST00000373608.3	COP9 signalosome subunit 7B	331	1	0	1	0	1	0	1	0	0	-0.33	-0.33	< 0.1	2005, 2007, 2009, 2011
CYB561A3	ENST00000294072.4	cytochrome b561 family, member A3	470	1	0	1	0	1	0	1	0	2	-0.33	-0.33	< 0.1	2009, 2011
DGCR2	ENST00000545799.1	DiGeorge syndrome critical region gene 2	1754	1	0	1	0	0	0	0	0	3	-0.31	-0.31	< 0.1
GJA9	ENST00000454994.2	gap junction protein, alpha 9, 59kDa	85	1	0	0	1	1	0	1	0	1	-0.31	-0.4	< 0.1
CDKN2B	ENST00000380142.4	cyclin-dependent kinase inhibitor 2B (p15, inhibits CDK4)	373	1	0	1	0	1	0	1	0	1	-0.29	-0.29	< 0.1
PTGFR	ENST00000370756.3	prostaglandin F receptor (FP)	20	1	1	0	0	1	0	1	0	0	-0.29	-0.31	< 0.1
WDFY4	ENST00000413659.2	WDFY family member 4	5	1	0	1	0	2	0	2	0	4	-0.28	-0.28	< 0.1
ISM2	ENST00000493585.1	isthmin 2	7	1	1	0	0	0	0	0	0	1	-0.27	-0.3	< 0.1
PHKG2	ENST00000563588.1	phosphorylase kinase, gamma 2 (testis)	283	1	0	1	0	3	0	2	1	3	-0.27	-0.43	< 0.1
AL391421.1	ENST00000372387.1	Uncharacterized protein; cDNA FLJ43696 fis, clone TBAES2007964	5	1	0	1	0	1	0	1	0	0	-0.26	-0.26	< 0.1
FGF9	ENST00000382353.5	fibroblast growth factor 9	136	1	1	0	0	0	0	0	0	0	-0.25	-0.44	< 0.1	2011
CAPNS1	ENST00000587718.1	calpain, small subunit 1	2973	1	0	1	0	1	0	1	0	0	-0.24	-0.51	< 0.1	2011
ARHGDIA	ENST00000269321.7	Rho GDP dissociation inhibitor (GDI) alpha	452	1	0	1	0	0	0	0	0	1	-0.24	-0.25	< 0.1	2003, 2005, 2007, 2009, 2011
SOWAHC	ENST00000356454.3	sosondowah ankyrin repeat domain family member C	431	1	1	0	0	0	0	0	0	0	-0.23	-0.27	< 0.1	2007, 2009, 2011
FAM57B	ENST00000564806.1	family with sequence similarity 57, member B	5	1	0	1	0	1	0	1	0	0	-0.23	-0.23	< 0.1
AGPAT4	ENST00000366911.5	1-acylglycerol-3-phosphate O-acyltransferase 4	142	1	0	1	0	1	0	1	0	0	-0.22	-0.24	< 0.1
MYLK4	ENST00000268446.5	myosin light chain kinase family, member 4	5	1	0	1	0	0	0	0	0	4	-0.22	-0.22	< 0.1	2007, 2009, 2011
FAM73B	ENST00000277475.5	family with sequence similarity 73, member B	651	1	0	0	1	2	0	2	0	1	-0.21	-0.21	< 0.1
FAM179B	ENST00000382233.2	family with sequence similarity 179, member B	12	1	1	0	0	1	0	1	0	2	-0.21	-0.21	< 0.1
CACNB1	ENST00000394303.3	calcium channel, voltage-dependent, beta 1 subunit	81	1	0	1	0	2	1	1	0	1	-0.19	-0.47	< 0.1	2005, 2007, 2009, 2011
PDPK1	ENST00000441549.3	3-phosphoinositide dependent protein kinase-1	104	1	0	1	0	0	0	0	0	2	-0.18	-0.19	< 0.1
TTPAL	ENST00000372906.2	tocopherol (alpha) transfer protein-like	265	1	0	1	0	1	0	1	0	1	-0.16	-0.3	< 0.1
RET	ENST00000355710.3	ret proto-oncogene	5	1	1	0	0	0	0	0	0	0	-0.16	-0.16	< 0.1
SLC4A7	ENST00000295736.5	solute carrier family 4, sodium bicarbonate cotransporter, member 7	146	1	1	0	0	0	0	0	0	0	-0.15	-0.21	< 0.1	2005, 2007, 2009, 2011
ANGEL1	ENST00000251089.2	angel homolog 1 (Drosophila)	299	2	0	2	0	0	0	0	0	2	-0.14	-0.22	< 0.1	2007, 2011
ACACB	ENST00000543201.1	acetyl-CoA carboxylase beta	59	2	0	2	0	0	0	0	0	2	-0.12	-0.13	< 0.1
CYB561	ENST00000584031.1	cytochrome b561	10	1	0	1	0	0	0	0	0	5	-0.12	-0.12	< 0.1
PLD1	ENST00000342215.6	phospholipase D1, phosphatidylcholine-specific	128	1	0	1	0	0	0	0	0	2	-0.11	-0.11	< 0.1
UBXN10	ENST00000375099.3	UBX domain protein 10	5	1	0	1	0	0	0	0	0	1	-0.1	-0.1	< 0.1	2005, 2007, 2009, 2011
BACE2	ENST00000328735.6	beta-site APP-cleaving enzyme 2	79	1	0	1	0	2	0	2	0	0	-0.1	-0.19	< 0.1
LARP1B	ENST00000441387.1	La ribonucleoprotein domain family, member 1B	32	1	0	1	0	0	0	0	0	1	-0.08	-0.08	< 0.1
FAM189A1	ENST00000261275.4	family with sequence similarity 189, member A1	12	1	0	1	0	1	0	0	1	1	-0.07	-0.07	< 0.1	2009, 2011
DKFZP761J1410	ENST00000251473.5	Lipid phosphate phosphatase-related protein type 2	345	1	0	1	0	0	0	0	0	1	-0.06	-0.06	< 0.1	2009
DCAF5	ENST00000341516.5	DDB1 and CUL4 associated factor 5	120	1	0	1	0	1	0	1	0	0	-0.05	-0.2	< 0.1	2005, 2007, 2009, 2011
MRS2	ENST00000274747.7	MRS2 magnesium transporter	826	1	0	1	0	0	0	0	0	1	-0.05	-0.06	< 0.1
SMURF1	ENST00000361368.2	SMAD specific E3 ubiquitin protein ligase 1	58	1	1	0	0	1	0	1	0	0	-0.04	-0.18	< 0.1	2007, 2009, 2011
ARHGEF39	ENST00000343259.3	Rho guanine nucleotide exchange factor (GEF) 39	141	1	0	1	0	0	0	0	0	1	-0.04	-0.08	< 0.1
STK40	ENST00000359297.2	serine/threonine kinase 40	214	1	0	1	0	1	0	1	0	2	-0.04	-0.04	< 0.1
PISD	ENST00000397500.1	phosphatidylserine decarboxylase	61	1	1	0	0	0	0	0	0	0	-0.04	-0.37	< 0.1	2005, 2007, 2009, 2011
CINP	ENST00000541568.2	cyclin-dependent kinase 2 interacting protein	2407	1	0	1	0	0	0	0	0	2	-0.03	-0.25	< 0.1
UBE2J1	ENST00000435041.2	ubiquitin-conjugating enzyme E2, J1	1318	1	0	1	0	0	0	0	0	2	-0.02	-0.27	< 0.1	2005, 2007, 2009, 2011
KIAA1432	ENST00000414202.2	KIAA1432	1366	1	0	1	0	0	0	0	0	1	-0.01	-0.16	< 0.1	2011
NLE1	ENST00000586869.1	notchless homolog 1 (Drosophila)	526	1	0	1	0	1	1	0	0	0	-0.01	-0.47	< 0.1
NCKIPSD	ENST00000416649.2	NCK interacting protein with SH3 domain	4158	1	0	1	0	1	0	1	0	1	0	-0.12	< 0.1	2011
ARL2	ENST00000246747.4	ADP-ribosylation factor-like 2	7073	3	1	2	0	0	0	0	0	0	-1.19	-1.19	0.99	2005, 2007, 2009, 2011
APLN	ENST00000307484.6	apelin	48	3	1	2	0	0	0	0	0	1	-0.9	-0.9	0.99	2007, 2009, 2011
BCL2L2	ENST00000250405.5	BCL2-like 2	1380	3	0	3	0	0	0	0	0	0	-0.72	-0.73	0.99	2005, 2007, 2009, 2011
HS3ST3B1	ENST00000360954.2	heparan sulfate (glucosamine) 3-O-sulfotransferase 3B1	1489	3	0	1	2	1	1	0	0	2	-0.63	-0.63	0.99
FBXO21	ENST00000427718.2	F-box protein 21	1035	3	1	2	0	0	0	0	0	2	-0.6	-0.61	0.99	2007, 2009, 2011
CPEB2	ENST00000538197.1	cytoplasmic polyadenylation element binding protein 2	367	2	2	0	0	1	0	1	0	0	-0.56	-0.58	0.99	2005, 2007, 2009, 2011
AKT3	ENST00000366539.1	v-akt murine thymoma viral oncogene homolog 3	168	2	2	0	0	2	0	2	0	1	-0.67	-0.7	0.98	2005, 2007, 2009, 2011
INSR	ENST00000341500.5	insulin receptor	577	3	0	2	1	1	0	1	0	2	-0.65	-0.72	0.98	2007, 2009, 2011
LUZP1	ENST00000418342.1	leucine zipper protein 1	434	3	0	3	0	3	1	2	0	1	-0.57	-0.66	0.98	2005, 2007, 2009, 2011
KCNJ2	ENST00000243457.3	potassium inwardly-rectifying channel, subfamily J, member 2	5	2	1	0	1	0	0	0	0	1	-0.56	-0.56	0.98	2011
MYBL1	ENST00000522677.3	v-myb avian myeloblastosis viral oncogene homolog-like 1	53	2	2	0	0	0	0	0	0	0	-0.48	-0.48	0.98	2007, 2009, 2011
MYB	ENST00000367814.4	v-myb avian myeloblastosis viral oncogene homolog	39	2	1	0	1	0	0	0	0	0	-0.47	-0.47	0.98	2007, 2009, 2011
KIF1B	ENST00000377086.1	kinesin family member 1B	234	3	0	3	0	1	1	0	0	1	-0.47	-0.47	0.98	2011
TLK1	ENST00000431350.2	tousled-like kinase 1	200	2	1	1	0	1	0	0	1	1	-0.43	-0.94	0.98	2005, 2007, 2009, 2011
GAREM	ENST00000399218.4	GRB2 associated, regulator of MAPK1	536	2	1	0	1	1	0	0	1	2	-0.4	-0.59	0.98	2009, 2011
PVRL1	ENST00000264025.3	poliovirus receptor-related 1 (herpesvirus entry mediator C)	50	3	1	2	0	0	0	0	0	2	-0.38	-0.47	0.98	2007, 2009, 2011
TNRC6B	ENST00000335727.9	trinucleotide repeat containing 6B	69	4	1	2	1	1	0	1	0	0	-0.34	-0.49	0.98	2007, 2009, 2011
PTPN4	ENST00000263708.2	protein tyrosine phosphatase, non-receptor type 4 (megakaryocyte)	215	2	1	1	0	2	0	2	0	1	-0.29	-0.49	0.98
FGF2	ENST00000264498.3	fibroblast growth factor 2 (basic)	123	2	1	0	1	1	0	0	1	0	-0.16	-0.71	0.98	2005, 2007, 2011
WEE1	ENST00000299613.6	WEE1 homolog (S. pombe)	331	2	1	1	0	0	0	0	0	1	-0.08	-0.79	0.98	2003, 2005, 2007, 2009, 2011
RASGEF1B	ENST00000509081.1	RasGEF domain family, member 1B	20	4	1	3	0	0	0	0	0	1	-0.96	-0.96	0.97	2005, 2007, 2009, 2011
CCNE1	ENST00000262643.3	cyclin E1	954	2	1	0	1	0	0	0	0	0	-0.95	-0.95	0.97	2005, 2007, 2009, 2011
CPD	ENST00000225719.4	carboxypeptidase D	1766	2	0	2	0	1	0	1	0	0	-0.48	-0.69	0.97	2005, 2007, 2009, 2011
BTRC	ENST00000370187.3	beta-transducin repeat containing E3 ubiquitin protein ligase	96	2	1	1	0	3	1	2	0	4	-0.48	-0.76	0.97	2005, 2007, 2009, 2011
NUP50	ENST00000347635.4	nucleoporin 50kDa	57	2	1	1	0	1	0	1	0	1	-0.38	-0.73	0.97	2007, 2009, 2011
C20orf112	ENST00000359676.5	chromosome 20 open reading frame 112	148	2	1	1	0	0	0	0	0	0	-0.34	-0.55	0.97	2011
TLL1	ENST00000061240.2	tolloid-like 1	247	1	1	0	0	0	0	0	0	0	-0.24	-0.24	0.97	2007, 2009, 2011
LNPEP	ENST00000231368.5	leucyl/cystinyl aminopeptidase	28	3	1	2	0	2	0	2	0	3	-0.23	-0.39	0.97	2009, 2011
CNNM2	ENST00000369878.4	cyclin M2	517	2	1	1	0	2	0	2	0	3	-0.23	-0.58	0.97	2009, 2011
UBN2	ENST00000473989.3	ubinuclein 2	238	2	1	1	0	2	0	2	0	2	-0.16	-0.18	0.97	2009, 2011
NUFIP2	ENST00000225388.4	nuclear fragile X mental retardation protein interacting protein 2	440	2	1	1	0	0	0	0	0	2	-0.04	-0.37	0.97	2009, 2011
WNT7A	ENST00000285018.4	wingless-type MMTV integration site family, member 7A	5	2	1	1	0	0	0	0	0	1	-0.75	-0.75	0.96	2005, 2007, 2009, 2011
PURA	ENST00000331327.3	purine-rich element binding protein A	367	2	0	1	1	1	0	0	1	0	-0.66	-0.86	0.96	2007, 2009, 2011
USP25	ENST00000285681.2	ubiquitin specific peptidase 25	2012	1	1	0	0	0	0	0	0	0	-0.43	-0.43	0.96	2005, 2007, 2009, 2011
IPPK	ENST00000287996.3	inositol 1,3,4,5,6-pentakisphosphate 2-kinase	211	2	0	1	1	1	0	0	1	0	-0.4	-0.59	0.96	2007, 2009, 2011
ACVR2A	ENST00000241416.7	activin A receptor, type IIA	109	3	0	2	1	0	0	0	0	0	-0.37	-0.58	0.96	2007, 2009, 2011
WDTC1	ENST00000319394.3	WD and tetratricopeptide repeats 1	137	3	0	3	0	0	0	0	0	1	-0.34	-0.34	0.96	2005, 2007, 2009, 2011
PLAG1	ENST00000316981.3	pleiomorphic adenoma gene 1	58	2	1	1	0	0	0	0	0	2	-0.31	-0.49	0.96	2005, 2007, 2009, 2011
LPHN1	ENST00000340736.6	latrophilin 1	49	2	1	1	0	1	0	1	0	0	-0.26	-0.36	0.96	2007, 2009, 2011
AGO3	ENST00000373191.4	argonaute RISC catalytic component 3	198	2	0	1	1	2	0	2	0	4	-0.18	-0.51	0.96
C17orf59	ENST00000389017.4	chromosome 17 open reading frame 59	664	2	1	1	0	0	0	0	0	0	-0.85	-0.85	0.95	2007, 2009, 2011
ZBTB46	ENST00000245663.4	zinc finger and BTB domain containing 46	71	2	1	1	0	1	1	0	0	0	-0.56	-0.56	0.95	2007, 2009, 2011
RUNX1T1	ENST00000523629.1	runt-related transcription factor 1; translocated to, 1 (cyclin D-related)	9	2	0	1	1	0	0	0	0	0	-0.49	-0.49	0.95	2005, 2007, 2009, 2011
CCND1	ENST00000227507.2	cyclin D1	4687	2	0	0	2	1	0	1	0	0	-0.42	-0.44	0.95	2005, 2007, 2009, 2011
RFX3	ENST00000382004.3	regulatory factor X, 3 (influences HLA class II expression)	37	2	2	0	0	0	0	0	0	0	-0.41	-0.64	0.95
GPR63	ENST00000229955.3	G protein-coupled receptor 63	5	2	0	2	0	0	0	0	0	0	-0.39	-0.39	0.95	2005, 2007, 2009, 2011
CDC27	ENST00000066544.3	cell division cycle 27	438	2	0	1	1	0	0	0	0	0	-0.34	-0.5	0.95	2005, 2007, 2009, 2011
NFATC3	ENST00000329524.4	nuclear factor of activated T-cells, cytoplasmic, calcineurin-dependent 3	221	3	0	3	0	1	0	1	0	0	-0.15	-0.15	0.95	2005, 2007, 2011
USP15	ENST00000353364.3	ubiquitin specific peptidase 15	286	2	0	2	0	1	0	1	0	3	-0.05	-0.74	0.95	2005, 2007, 2009, 2011
MAP7	ENST00000354570.3	microtubule-associated protein 7	444	2	0	2	0	0	0	0	0	0	0	-0.33	0.95	2005, 2007, 2009, 2011
EDA	ENST00000374553.2	ectodysplasin A	9	2	0	2	0	1	0	0	1	1	-0.67	-0.67	0.94	2005, 2007, 2009, 2011
DPP9	ENST00000594671.1	dipeptidyl-peptidase 9	422	2	0	2	0	0	0	0	0	1	-0.54	-0.54	0.94
UHMK1	ENST00000538489.1	U2AF homology motif (UHM) kinase 1	48	2	1	1	0	3	0	3	0	5	-0.47	-0.77	0.94	2011
LRP6	ENST00000261349.4	low density lipoprotein receptor-related protein 6	157	2	0	2	0	1	0	1	0	1	-0.29	-0.31	0.94	2005, 2007, 2009, 2011
USP14	ENST00000261601.7	ubiquitin specific peptidase 14 (tRNA-guanine transglycosylase)	561	2	0	2	0	0	0	0	0	0	-0.24	-0.58	0.94	2005, 2007, 2009, 2011
SHOC2	ENST00000369452.4	soc-2 suppressor of clear homolog (C. elegans)	437	2	0	2	0	0	0	0	0	0	-0.01	-0.49	0.94	2011
RAB9B	ENST00000243298.2	RAB9B, member RAS oncogene family	21	2	1	1	0	2	0	1	1	0	-0.98	-0.98	0.93	2011
POU2F1	ENST00000367866.2	POU class 2 homeobox 1	83	2	1	1	0	2	0	1	1	4	-0.71	-0.75	0.93	2011
LRIG2	ENST00000361127.5	leucine-rich repeats and immunoglobulin-like domains 2	348	2	0	2	0	0	0	0	0	5	-0.61	-0.67	0.93	2005, 2007, 2009, 2011
SPRYD3	ENST00000301463.4	SPRY domain containing 3	353	3	0	3	0	0	0	0	0	1	-0.58	-0.59	0.93	2003, 2007, 2009, 2011
CNOT6L	ENST00000504123.1	CCR4-NOT transcription complex, subunit 6-like	23	2	1	1	0	0	0	0	0	3	-0.57	-0.65	0.93	2007, 2009, 2011
PAFAH1B1	ENST00000397195.5	platelet-activating factor acetylhydrolase 1b, regulatory subunit 1 (45kDa)	1570	3	1	2	0	0	0	0	0	3	-0.49	-0.72	0.93	2005, 2007, 2009, 2011
DIXDC1	ENST00000440460.2	DIX domain containing 1	307	2	1	0	1	0	0	0	0	1	-0.37	-0.37	0.93	2005, 2007, 2009, 2011
SKI	ENST00000378536.4	v-ski avian sarcoma viral oncogene homolog	613	1	1	0	0	2	0	2	0	0	-0.18	-0.23	0.93	2011
BCR	ENST00000305877.8	breakpoint cluster region	5	1	0	1	0	0	0	0	0	2	-0.17	-0.17	0.93	2005, 2007, 2009, 2011
SEMA3A	ENST00000265362.4	sema domain, immunoglobulin domain (Ig), short basic domain, secreted, (semaphorin) 3A	162	2	0	2	0	0	0	0	0	0	-0.12	-0.45	0.93	2007, 2009, 2011
CLCN5	ENST00000376088.3	chloride channel, voltage-sensitive 5	154	2	1	1	0	0	0	0	0	2	-0.1	-0.23	0.93	2005, 2007, 2009, 2011
NAA25	ENST00000261745.4	N(alpha)-acetyltransferase 25, NatB auxiliary subunit	919	2	0	2	0	0	0	0	0	0	-0.04	-0.15	0.93	2007, 2009, 2011
DCAF10	ENST00000242323.7	DDB1 and CUL4 associated factor 10	433	2	0	2	0	0	0	0	0	2	0	-0.14	0.93	2007, 2009, 2011
SPSB4	ENST00000310546.2	splA/ryanodine receptor domain and SOCS box containing 4	419	2	0	2	0	0	0	0	0	0	-0.38	-0.38	0.92	2007, 2009, 2011
TMCC1	ENST00000432054.2	transmembrane and coiled-coil domain family 1	97	1	0	0	1	2	0	2	0	1	-0.35	-0.51	0.92	2005, 2007, 2009, 2011
RAB30	ENST00000533486.1	RAB30, member RAS oncogene family	274	1	1	0	0	2	0	1	1	1	-0.34	-0.55	0.92
CBX6	ENST00000407418.3	chromobox homolog 6	215	2	0	2	0	1	1	0	0	0	-0.25	-0.47	0.92
CACUL1	ENST00000369151.3	CDK2-associated, cullin domain 1	213	1	1	0	0	1	0	1	0	2	-0.55	-0.61	0.91	2005, 2007, 2009, 2011
CDC25A	ENST00000302506.3	cell division cycle 25A	5	2	1	1	0	0	0	0	0	2	-0.46	-0.46	0.91	2005, 2007, 2009, 2011
SALL4	ENST00000217086.4	sal-like 4 (Drosophila)	155	2	0	2	0	0	0	0	0	0	-0.45	-0.47	0.91	2011
RBMS1	ENST00000348849.3	RNA binding motif, single stranded interacting protein 1	90	2	1	1	0	0	0	0	0	0	-0.43	-0.43	0.91	2011
SLIT2	ENST00000504154.1	slit homolog 2 (Drosophila)	579	1	1	0	0	1	0	1	0	0	-0.42	-0.6	0.91
KIF5C	ENST00000435030.1	kinesin family member 5C	19	2	2	0	0	1	0	0	1	1	-0.36	-0.53	0.91	2007, 2009, 2011
PTPN3	ENST00000412145.1	protein tyrosine phosphatase, non-receptor type 3	374	1	1	0	0	1	0	1	0	0	-0.36	-0.41	0.91	2005, 2007, 2009, 2011
EXTL3	ENST00000220562.4	exostosin-like glycosyltransferase 3	358	1	0	0	1	2	0	2	0	2	-0.33	-0.33	0.91	2009, 2011
E2F3	ENST00000346618.3	E2F transcription factor 3	91	1	1	0	0	1	0	1	0	0	-0.32	-0.32	0.91	2005, 2007, 2009, 2011
SPTBN2	ENST00000529997.1	spectrin, beta, non-erythrocytic 2	910	1	1	0	0	2	1	1	0	1	-0.18	-0.18	0.91	2005, 2007, 2009, 2011
RICTOR	ENST00000357387.3	RPTOR independent companion of MTOR, complex 2	441	2	0	1	1	1	0	0	1	1	-0.16	-0.17	0.91	2007, 2009, 2011
AHCYL2	ENST00000325006.3	adenosylhomocysteinase-like 2	51	2	0	2	0	2	0	2	0	1	-0.14	-0.54	0.91	2005, 2007, 2009, 2011
FOSL2	ENST00000379619.1	FOS-like antigen 2	2255	1	1	0	0	2	0	2	0	3	-0.08	-0.22	0.91
WNT3A	ENST00000284523.1	wingless-type MMTV integration site family, member 3A	7	1	1	0	0	0	0	0	0	0	-0.71	-0.71	0.9	2005, 2007, 2009, 2011
WIPI2	ENST00000288828.4	WD repeat domain, phosphoinositide interacting 2	1038	1	1	0	0	0	0	0	0	0	-0.68	-0.68	0.9	2007, 2009, 2011
CHEK1	ENST00000534070.1	checkpoint kinase 1	338	1	1	0	0	0	0	0	0	0	-0.63	-0.63	0.9	2005, 2007, 2009, 2011
RSPO3	ENST00000356698.4	R-spondin 3	118	1	1	0	0	0	0	0	0	0	-0.62	-0.62	0.9	2007, 2009, 2011
CDCA4	ENST00000336219.3	cell division cycle associated 4	194	1	1	0	0	0	0	0	0	0	-0.61	-0.68	0.9	2005, 2007, 2009, 2011
N4BP1	ENST00000262384.3	NEDD4 binding protein 1	105	1	1	0	0	1	1	0	0	1	-0.6	-0.62	0.9	2005, 2007, 2009, 2011
CDC37L1	ENST00000381854.3	cell division cycle 37-like 1	280	1	1	0	0	0	0	0	0	0	-0.59	-0.59	0.9	2005, 2007, 2009, 2011
C1orf21	ENST00000235307.6	chromosome 1 open reading frame 21	935	1	1	0	0	1	0	1	0	2	-0.57	-0.65	0.9	2005, 2007, 2009, 2011
MOB4	ENST00000233892.4	MOB family member 4, phocein	123	1	1	0	0	0	0	0	0	0	-0.56	-0.59	0.9	2005, 2007, 2009, 2011
KDSR	ENST00000406396.3	3-ketodihydrosphingosine reductase	322	1	1	0	0	0	0	0	0	1	-0.55	-0.56	0.9	2005, 2007, 2009, 2011
PEX13	ENST00000295030.5	peroxisomal biogenesis factor 13	484	1	1	0	0	1	0	0	1	0	-0.55	-0.6	0.9	2005, 2007, 2009, 2011
DLL1	ENST00000366756.3	delta-like 1 (Drosophila)	85	2	0	2	0	0	0	0	0	0	-0.55	-0.55	0.9	2005, 2007, 2009, 2011
GHR	ENST00000230882.4	growth hormone receptor	102	1	1	0	0	0	0	0	0	0	-0.54	-0.54	0.9	2005, 2007, 2009, 2011
HSPE1-MOB4	ENST00000604458.1	HSPE1-MOB4 readthrough	123	1	1	0	0	0	0	0	0	0	-0.51	-0.57	0.9	2011
AK4	ENST00000545314.1	adenylate kinase 4	116	1	1	0	0	0	0	0	0	1	-0.51	-0.51	0.9	2007, 2009, 2011
SMAD7	ENST00000262158.2	SMAD family member 7	142	1	1	0	0	0	0	0	0	0	-0.51	-0.51	0.9	2005, 2007, 2009, 2011
CDK5R1	ENST00000313401.3	cyclin-dependent kinase 5, regulatory subunit 1 (p35)	335	1	1	0	0	0	0	0	0	1	-0.51	-0.51	0.9	2005, 2007, 2009, 2011
FP15737	ENST00000399967.3		67	1	1	0	0	0	0	0	0	0	-0.49	-0.54	0.9
ATP1B4	ENST00000218008.3	ATPase, Na+/K+ transporting, beta 4 polypeptide	5	2	1	1	0	1	0	0	1	0	-0.49	-0.61	0.9	2007, 2009, 2011
RASSF8	ENST00000541490.1	Ras association (RalGDS/AF-6) domain family (N-terminal) member 8	1290	2	0	2	0	0	0	0	0	2	-0.49	-0.49	0.9	2011
MYT1L	ENST00000399161.2	myelin transcription factor 1-like	5	2	0	2	0	0	0	0	0	1	-0.43	-0.43	0.9	2005, 2007, 2009, 2011
SOCS6	ENST00000397942.3	suppressor of cytokine signaling 6	140	1	1	0	0	1*	0	0	0	0	-0.43	-0.43	0.9	2005, 2007, 2009, 2011
TRABD2B	ENST00000606738.2	TraB domain containing 2B	244	1	1	0	0	2	0	1	1	0	-0.43	-0.59	0.9	2011
MFN2	ENST00000444836.1	mitofusin 2	1096	1	1	0	0	2	0	2	0	0	-0.43	-0.43	0.9	2011
BCL2	ENST00000398117.1	B-cell CLL/lymphoma 2	55	1	1	0	0	1	0	0	1	3	-0.4	-0.45	0.9	2005, 2007, 2009, 2011
CBFA2T3	ENST00000327483.5	core-binding factor, runt domain, alpha subunit 2; translocated to, 3	7	1	1	0	0	0	0	0	0	0	-0.38	-0.38	0.9	2005, 2007, 2009, 2011
CREBRF	ENST00000540014.1	CREB3 regulatory factor	24	1	1	0	0	3	0	1	2	1	-0.37	-0.59	0.9	2005, 2007, 2009, 2011
MOB3B	ENST00000262244.5	MOB kinase activator 3B	52	1	1	0	0	0	0	0	0	1	-0.36	-0.36	0.9	2005, 2007, 2009, 2011
PRDM4	ENST00000228437.5	PR domain containing 4	44	1	1	0	0	0	0	0	0	0	-0.36	-0.51	0.9	2005, 2007, 2009, 2011
ZBTB39	ENST00000300101.2	zinc finger and BTB domain containing 39	7	1	1	0	0	2	0	2	0	0	-0.36	-0.36	0.9	2007, 2009, 2011
TMEM55A	ENST00000285419.3	transmembrane protein 55A	151	1	1	0	0	0	0	0	0	0	-0.35	-0.56	0.9	2007, 2009, 2011
SLC2A14	ENST00000340749.5	solute carrier family 2 (facilitated glucose transporter), member 14	14	1	1	0	0	0	0	0	0	0	-0.34	-0.34	0.9	2005, 2007, 2009, 2011
IPO7	ENST00000379719.3	importin 7	1331	1	1	0	0	0	0	0	0	0	-0.34	-0.34	0.9	2011
COL12A1	ENST00000322507.8	collagen, type XII, alpha 1	482	2	0	2	0	0	0	0	0	1	-0.3	-0.48	0.9	2005, 2007, 2009, 2011
SMAD5	ENST00000545279.1	SMAD family member 5	225	2	0	2	0	1	0	1	0	0	-0.29	-0.4	0.9	2005, 2007, 2009, 2011
SLC2A3	ENST00000075120.7	solute carrier family 2 (facilitated glucose transporter), member 3	5	1	1	0	0	0	0	0	0	0	-0.29	-0.29	0.9	2005, 2007, 2009, 2011
BTAF1	ENST00000265990.6	BTAF1 RNA polymerase II, B-TFIID transcription factor-associated, 170kDa	917	1	1	0	0	0	0	0	0	0	-0.28	-0.28	0.9	2009, 2011
PIK3R1	ENST00000521381.1	phosphoinositide-3-kinase, regulatory subunit 1 (alpha)	217	1	1	0	0	0	0	0	0	1	-0.27	-0.3	0.9	2007, 2009, 2011
AMER1	ENST00000330258.3	APC membrane recruitment protein 1	11	2	0	2	0	2	1	0	1	0	-0.26	-0.35	0.9	2007, 2009, 2011
SPRED1	ENST00000299084.4	sprouty-related, EVH1 domain containing 1	547	1	1	0	0	0	0	0	0	2	-0.21	-0.65	0.9	2005, 2007, 2009, 2011
RECK	ENST00000377966.3	reversion-inducing-cysteine-rich protein with kazal motifs	10	1	1	0	0	0	0	0	0	0	-0.19	-0.42	0.9	2005, 2007, 2009, 2011
HECTD4	ENST00000377560.5	HECT domain containing E3 ubiquitin protein ligase 4	222	1	1	0	0	0	0	0	0	2	-0.19	-0.19	0.9	2009, 2011
SLC6A11	ENST00000254488.2	solute carrier family 6 (neurotransmitter transporter), member 11	83	1	1	0	0	0	0	0	0	3	-0.18	-0.24	0.9
SLC25A37	ENST00000519973.1	solute carrier family 25 (mitochondrial iron transporter), member 37	145	1	1	0	0	1	0	1	0	1	-0.16	-0.4	0.9
HELZ	ENST00000358691.5	helicase with zinc finger	571	1	1	0	0	0	0	0	0	0	-0.15	-0.15	0.9	2005, 2007, 2009, 2011
NBEAL1	ENST00000449802.1	neurobeachin-like 1	42	1	1	0	0	2	1	1	0	0	-0.14	-0.16	0.9
STOX2	ENST00000308497.4	storkhead box 2	379	1	1	0	0	0	0	0	0	1	-0.06	-0.06	0.9	2007, 2009, 2011
SLC20A2	ENST00000342228.3	solute carrier family 20 (phosphate transporter), member 2	1188	1	1	0	0	0	0	0	0	0	-0.05	-0.81	0.9	2005, 2007, 2009, 2011
PPM1D	ENST00000305921.3	protein phosphatase, Mg2+/Mn2+ dependent, 1D	896	1	1	0	0	0	0	0	0	0	-0.02	-0.44	0.9	2011
YTHDC1	ENST00000344157.4	YTH domain containing 1	307	1	1	0	0	0	0	0	0	1	-0.02	-0.49	0.9	2007, 2009, 2011
KCNK10	ENST00000340700.5	potassium channel, subfamily K, member 10	5	1	1	0	0	2	0	1	1	0	0	-0.38	0.9	2011
LURAP1L	ENST00000319264.3	leucine rich adaptor protein 1-like	266	1	1	0	0	0	0	0	0	0	-0.69	-0.69	0.89	2005, 2007, 2009, 2011
DYRK1B	ENST00000593685.1	dual-specificity tyrosine-(Y)-phosphorylation regulated kinase 1B	7	1	1	0	0	1	0	1	0	0	-0.46	-0.54	0.89	2007, 2009, 2011
CD2AP	ENST00000359314.5	CD2-associated protein	145	1	1	0	0	0	0	0	0	0	-0.43	-0.46	0.89	2007, 2009, 2011
CC2D1B	ENST00000371586.2	coiled-coil and C2 domain containing 1B	42	1	1	0	0	0	0	0	0	2	-0.41	-0.46	0.89	2007, 2009, 2011
GNAI3	ENST00000369851.4	guanine nucleotide binding protein (G protein), alpha inhibiting activity polypeptide 3	2439	1	1	0	0	1	0	1	0	0	-0.35	-0.38	0.89	2005, 2007, 2009, 2011
ATXN7L3	ENST00000454077.2	ataxin 7-like 3	43	2	0	2	0	1	0	0	1	2	-0.33	-0.33	0.89	2009, 2011
CAPRIN1	ENST00000341394.4	cell cycle associated protein 1	650	2	1	1	0	1	0	1	0	0	-0.3	-0.53	0.89	2009, 2011
WBP11	ENST00000261167.2	WW domain binding protein 11	130	1	1	0	0	0	0	0	0	0	-0.29	-0.44	0.89	2005, 2007, 2009, 2011
LHX4	ENST00000263726.2	LIM homeobox 4	13	2	1	1	0	3	0	2	1	2	-0.28	-0.66	0.89
TRPM3	ENST00000377110.3	transient receptor potential cation channel, subfamily M, member 3	11	1	1	0	0	1	0	1	0	1	-0.22	-0.27	0.89
LSM11	ENST00000286307.5	LSM11, U7 small nuclear RNA associated	1458	1	1	0	0	0	0	0	0	4	-0.18	-0.19	0.89
PHF19	ENST00000373896.3	PHD finger protein 19	490	2	0	2	0	1	0	1	0	0	-0.16	-0.58	0.89	2003, 2005, 2007, 2009, 2011
ZNRF2	ENST00000323037.4	zinc and ring finger 2	403	1	1	0	0	1	1	0	0	1	-0.12	-0.5	0.89	2009, 2011
SLC4A4	ENST00000340595.3	solute carrier family 4 (sodium bicarbonate cotransporter), member 4	400	1	1	0	0	0	0	0	0	0	-0.09	-0.09	0.89	2005, 2007, 2009, 2011
EIF2S1	ENST00000256383.4	eukaryotic translation initiation factor 2, subunit 1 alpha, 35kDa	3360	1	0	1	0	0	0	0	0	0	-0.03	-0.28	0.89	2009, 2011
RBM23	ENST00000555209.1	RNA binding motif protein 23	1540	2	0	1	1	0	0	0	0	2	-0.02	-0.77	0.89
PIAS1	ENST00000249636.6	protein inhibitor of activated STAT, 1	368	1	0	1	0	0	0	0	0	1	-0.01	-0.08	0.89	2005, 2007
IPO9	ENST00000361565.4	importin 9	3549	1	0	0	1	2	0	2	0	0	-0.01	-0.21	0.89	2009
ZNF622	ENST00000308683.2	zinc finger protein 622	145	1	1	0	0	0	0	0	0	0	-0.73	-0.73	0.88	2005, 2007, 2009, 2011
MED26	ENST00000263390.3	mediator complex subunit 26	5	1	1	0	0	0	0	0	0	0	-0.61	-0.61	0.88	2007, 2009, 2011
CLDN12	ENST00000287916.4	claudin 12	267	1	1	0	0	0	0	0	0	1	-0.57	-0.57	0.88	2005, 2007, 2009, 2011
PPM1E	ENST00000308249.2	protein phosphatase, Mg2+/Mn2+ dependent, 1E	178	2	0	2	0	2	0	1	1	0	-0.53	-0.54	0.88	2005, 2007, 2011
FBXW7	ENST00000281708.4	F-box and WD repeat domain containing 7, E3 ubiquitin protein ligase	12	1	1	0	0	0	0	0	0	1	-0.51	-0.51	0.88	2007, 2009, 2011
RAF1	ENST00000251849.4	v-raf-1 murine leukemia viral oncogene homolog 1	2422	1	1	0	0	0	0	0	0	2	-0.45	-0.45	0.88	2011
SGK1	ENST00000367858.5	serum/glucocorticoid regulated kinase 1	369	1	1	0	0	0	0	0	0	1	-0.44	-0.45	0.88	2005, 2007, 2009, 2011
CPEB3	ENST00000412050.4	cytoplasmic polyadenylation element binding protein 3	48	1	1	0	0	1	0	1	0	0	-0.34	-0.35	0.88	2005, 2007, 2009, 2011
SOBP	ENST00000317357.5	sine oculis binding protein homolog (Drosophila)	22	1	1	0	0	0	0	0	0	0	-0.33	-0.35	0.88	2007, 2009, 2011
BPTF	ENST00000321892.4	bromodomain PHD finger transcription factor	7	1	0	0	1	2	0	2	0	2	-0.27	-0.33	0.88	2007, 2009, 2011
WNT4	ENST00000290167.6	wingless-type MMTV integration site family, member 4	5	1	1	0	0	0	0	0	0	0	-0.27	-0.27	0.88	2009, 2011
RGP1	ENST00000378078.4	RGP1 retrograde golgi transport homolog (S. cerevisiae)	203	1	0	0	1	3	1	1	1	2	-0.26	-0.54	0.88
SALL1	ENST00000566102.1	sal-like 1 (Drosophila)	95	1	1	0	0	0	0	0	0	0	-0.25	-0.69	0.88	2007, 2009, 2011
NAV1	ENST00000295624.6	neuron navigator 1	702	1	1	0	0	1	0	0	1	0	-0.2	-0.26	0.88	2005, 2007, 2009, 2011
TLE4	ENST00000376544.3	transducin-like enhancer of split 4 (E(sp1) homolog, Drosophila)	369	1	1	0	0	0	0	0	0	0	-0.18	-0.42	0.88	2005, 2007, 2009, 2011
DDX3X	ENST00000399959.2	DEAD (Asp-Glu-Ala-Asp) box helicase 3, X-linked	965	1	1	0	0	0	0	0	0	0	-0.12	-0.55	0.88	2005, 2007, 2009, 2011
LONRF3	ENST00000304778.7	LON peptidase N-terminal domain and ring finger 3	36	1	1	0	0	0	0	0	0	0	-0.12	-0.29	0.88
STYX	ENST00000354586.4	serine/threonine/tyrosine interacting protein	250	1	1	0	0	0	0	0	0	0	-0.08	-0.39	0.88	2011
MGAT4A	ENST00000264968.3	mannosyl (alpha-1,3-)-glycoprotein beta-1,4-N-acetylglucosaminyltransferase, isozyme A	223	1	1	0	0	2	0	2	0	1	-0.07	-0.51	0.88	2007, 2009, 2011
BCL9L	ENST00000334801.3	B-cell CLL/lymphoma 9-like	91	2	1	1	0	1	0	0	1	2	-0.05	-0.11	0.88	2005, 2007, 2009, 2011
ZHX3	ENST00000309060.3	zinc fingers and homeoboxes 3	131	1	1	0	0	0	0	0	0	1	-0.02	-0.17	0.88	2005, 2007, 2009, 2011
KIF23	ENST00000559279.1	kinesin family member 23	140	1	1	0	0	0	0	0	0	0	-0.65	-0.71	0.87	2005, 2007, 2009, 2011
CDK17	ENST00000543119.2	cyclin-dependent kinase 17	475	1	1	0	0	1	0	1	0	0	-0.62	-0.63	0.87	2005, 2007, 2009, 2011
SNRK	ENST00000429705.2	SNF related kinase	153	1	1	0	0	1	0	1	0	1	-0.58	-0.58	0.87	2005, 2007, 2009, 2011
RNF138	ENST00000261593.3	ring finger protein 138, E3 ubiquitin protein ligase	376	1	1	0	0	0	0	0	0	0	-0.55	-0.55	0.87	2005, 2007, 2009, 2011
ATXN7L3B	ENST00000519948.2	ataxin 7-like 3B	55	2	0	2	0	1	0	1	0	1	-0.54	-0.6	0.87	2011
ASH1L	ENST00000368346.3	ash1 (absent, small, or homeotic)-like (Drosophila)	56	1	1	0	0	1	0	1	0	1	-0.46	-0.46	0.87	2007, 2009, 2011
TMEM178B	ENST00000565468.1	transmembrane protein 178B	129	1	1	0	0	5	2	3	0	0	-0.43	-0.43	0.87	2011
DCP1A	ENST00000607628.1	decapping mRNA 1A	87	1	1	0	0	1	0	0	1	0	-0.42	-0.43	0.87	2011
PCDHA11	ENST00000398640.2	protocadherin alpha 11	86	1	1	0	0	0	0	0	0	0	-0.4	-0.4	0.87	2009, 2011
PCDHA10	ENST00000307360.5	protocadherin alpha 10	86	1	1	0	0	0	0	0	0	0	-0.4	-0.4	0.87	2005, 2007, 2009, 2011
DDX3Y	ENST00000336079.3	DEAD (Asp-Glu-Ala-Asp) box helicase 3, Y-linked	5	1	1	0	0	0	0	0	0	0	-0.39	-0.39	0.87	2005, 2007, 2009, 2011
ZNF609	ENST00000326648.3	zinc finger protein 609	103	2	0	2	0	2	0	2	0	2	-0.33	-0.33	0.87	2007, 2009, 2011
BACE1	ENST00000313005.6	beta-site APP-cleaving enzyme 1	486	2	0	2	0	0	0	0	0	0	-0.32	-0.34	0.87	2005, 2007, 2009, 2011
PCDHA12	ENST00000398631.2	protocadherin alpha 12	86	1	1	0	0	0	0	0	0	0	-0.28	-0.28	0.87	2005, 2007, 2009, 2011
PCDHA7	ENST00000525929.1	protocadherin alpha 7	86	1	1	0	0	0	0	0	0	0	-0.28	-0.28	0.87	2005, 2007, 2009, 2011
PCDHA5	ENST00000529859.1	protocadherin alpha 5	86	1	1	0	0	0	0	0	0	0	-0.28	-0.28	0.87	2005, 2007, 2009, 2011
PCDHA3	ENST00000522353.2	protocadherin alpha 3	86	1	1	0	0	0	0	0	0	0	-0.28	-0.28	0.87	2005, 2007, 2009, 2011
PCDHA6	ENST00000529310.1	protocadherin alpha 6	86	1	1	0	0	0	0	0	0	0	-0.28	-0.28	0.87	2005, 2007, 2009, 2011
PCDHA8	ENST00000531613.1	protocadherin alpha 8	86	1	1	0	0	0	0	0	0	0	-0.28	-0.28	0.87	2005, 2007, 2009, 2011
PCDHA13	ENST00000289272.2	protocadherin alpha 13	86	1	1	0	0	0	0	0	0	0	-0.28	-0.28	0.87	2005, 2007, 2009, 2011
PCDHA1	ENST00000504120.2	protocadherin alpha 1	86	1	1	0	0	0	0	0	0	0	-0.28	-0.28	0.87	2005, 2007, 2009, 2011
PCDHA2	ENST00000526136.1	protocadherin alpha 2	86	1	1	0	0	0	0	0	0	0	-0.28	-0.28	0.87	2005, 2007, 2009, 2011
PCDHA4	ENST00000530339.1	protocadherin alpha 4	86	1	1	0	0	0	0	0	0	0	-0.28	-0.28	0.87	2005, 2007, 2009, 2011
PCDHA9	ENST00000532602.1	protocadherin alpha 9	86	1	1	0	0	0	0	0	0	0	-0.28	-0.28	0.87	2011
PCDHAC1	ENST00000253807.2	protocadherin alpha subfamily C, 1	86	1	1	0	0	0	0	0	0	0	-0.28	-0.28	0.87	2005, 2007, 2009, 2011
PCDHAC2	ENST00000289269.5	protocadherin alpha subfamily C, 2	86	1	1	0	0	0	0	0	0	0	-0.27	-0.27	0.87	2005, 2007, 2009, 2011
ZFHX4	ENST00000521891.2	zinc finger homeobox 4	194	1	1	0	0	0	0	0	0	1	-0.23	-0.24	0.87	2007, 2009, 2011
FBXL20	ENST00000394294.3	F-box and leucine-rich repeat protein 20	455	2	0	2	0	1	0	1	0	4	-0.15	-0.37	0.87	2011
ETNK1	ENST00000266517.4	ethanolamine kinase 1	1047	2	0	2	0	2	0	2	0	4	-0.1	-0.56	0.87	2007, 2009, 2011
CAB39	ENST00000258418.5	calcium binding protein 39	27	1	0	1	0	0	0	0	0	1	-0.07	-0.12	0.87	2007, 2009, 2011
PDZD8	ENST00000334464.5	PDZ domain containing 8	99	1	1	0	0	0	0	0	0	0	-0.05	-0.27	0.87
KLHL18	ENST00000232766.5	kelch-like family member 18	74	2	0	2	0	0	0	0	0	0	-0.03	-0.28	0.87	2005, 2007, 2009, 2011
GPR174	ENST00000276077.1	G protein-coupled receptor 174	5	1	1	0	0	0	0	0	0	0	0	-0.26	0.87
FAM160B2	ENST00000289921.7	family with sequence similarity 160, member B2	803	1	0	0	1	4	0	2	2	0	-0.66	-0.7	0.86	2009, 2011
ERLIN2	ENST00000276461.5	ER lipid raft associated 2	887	1	0	0	1	1	1	0	0	1	-0.53	-0.79	0.86	2007, 2009, 2011
RNF144B	ENST00000259939.3	ring finger protein 144B	17	1	1	0	0	1	0	1	0	3	-0.52	-0.52	0.86	2005, 2007, 2009, 2011
EYA1	ENST00000388742.4	eyes absent homolog 1 (Drosophila)	222	1	1	0	0	0	0	0	0	1	-0.5	-0.54	0.86	2005, 2007, 2009, 2011
HNRNPA1	ENST00000546500.1	heterogeneous nuclear ribonucleoprotein A1	2079	1	0	0	1	1	1	0	0	0	-0.49	-0.49	0.86	2005, 2007, 2009, 2011
KIF21A	ENST00000361961.3	kinesin family member 21A	37	1	1	0	0	0	0	0	0	0	-0.48	-0.48	0.86	2005, 2007, 2009, 2011
BTF3	ENST00000380591.3	basic transcription factor 3	417	1	0	0	1	0	0	0	0	0	-0.45	-0.45	0.86	2009
UBE4B	ENST00000343090.6	ubiquitination factor E4B	350	1	1	0	0	0	0	0	0	0	-0.45	-0.48	0.86	2005, 2007, 2009, 2011
ATXN2	ENST00000550104.1	ataxin 2	7	1	1	0	0	0	0	0	0	1	-0.43	-0.43	0.86	2005, 2007, 2009, 2011
MAP2K1	ENST00000307102.5	mitogen-activated protein kinase kinase 1	8	1	1	0	0	0	0	0	0	0	-0.42	-0.42	0.86	2011
CCND3	ENST00000372991.4	cyclin D3	271	1	0	0	1	1	0	1	0	1	-0.42	-0.42	0.86	2009, 2011
TENM2	ENST00000519204.1	teneurin transmembrane protein 2	162	1	1	0	0	0	0	0	0	1	-0.42	-0.42	0.86	2007, 2009, 2011
FAM122A	ENST00000394264.3	family with sequence similarity 122A	1277	1	0	0	1	2	0	1	1	2	-0.41	-0.71	0.86	2007, 2009, 2011
PAM	ENST00000438793.3	peptidylglycine alpha-amidating monooxygenase	17149	1	0	0	1	0	0	0	0	0	-0.39	-0.4	0.86	2005, 2007, 2009, 2011
DENND6A	ENST00000311128.5	DENN/MADD domain containing 6A	139	1	0	1	0	1	0	0	1	0	-0.39	-0.39	0.86	2007, 2009, 2011
CLOCK	ENST00000309964.4	clock circadian regulator	86	2	0	2	0	2	0	1	1	1	-0.39	-0.39	0.86	2005, 2007, 2009, 2011
NEK10	ENST00000295720.6	NIMA-related kinase 10	66	1	1	0	0	0	0	0	0	1	-0.38	-0.39	0.86
SMURF2	ENST00000262435.9	SMAD specific E3 ubiquitin protein ligase 2	978	1	0	0	1	0	0	0	0	1	-0.37	-0.37	0.86	2005, 2007, 2009, 2011
DNAJC16	ENST00000375847.3	DnaJ (Hsp40) homolog, subfamily C, member 16	366	1	0	0	1	1	0	1	0	1	-0.37	-0.4	0.86	2007, 2009, 2011
ZC3H6	ENST00000343936.4	zinc finger CCCH-type containing 6	10	1	0	0	1	0	0	0	0	0	-0.37	-0.37	0.86	2007, 2009, 2011
CYP26B1	ENST00000001146.2	cytochrome P450, family 26, subfamily B, polypeptide 1	1315	1	0	0	1	0	0	0	0	1	-0.35	-0.35	0.86	2005, 2007, 2009, 2011
BMPR1A	ENST00000372037.3	bone morphogenetic protein receptor, type IA	125	1	0	0	1	1	0	1	0	1	-0.35	-0.42	0.86	2011
G2E3	ENST00000206595.6	G2/M-phase specific E3 ubiquitin protein ligase	286	1	0	0	1	0	0	0	0	0	-0.34	-0.34	0.86	2005, 2007, 2009, 2011
ARIH1	ENST00000379887.4	ariadne RBR E3 ubiquitin protein ligase 1	671	2	0	2	0	0	0	0	0	0	-0.33	-0.57	0.86
DNAJA2	ENST00000317089.5	DnaJ (Hsp40) homolog, subfamily A, member 2	1487	1	0	0	1	0	0	0	0	1	-0.31	-0.33	0.86	2005, 2007, 2009, 2011
TSC22D2	ENST00000361875.3	TSC22 domain family, member 2	1062	1	0	0	1	1	1	0	0	0	-0.31	-0.34	0.86	2005, 2007
KBTBD2	ENST00000304056.4	kelch repeat and BTB (POZ) domain containing 2	2559	2	0	2	0	0	0	0	0	0	-0.31	-0.32	0.86	2005, 2007, 2009, 2011
CMPK1	ENST00000371873.5	cytidine monophosphate (UMP-CMP) kinase 1, cytosolic	4366	1	0	0	1	0	0	0	0	0	-0.3	-0.3	0.86	2007, 2009, 2011
CCNYL1	ENST00000295414.3	cyclin Y-like 1	111	1	0	0	1	0	0	0	0	2	-0.3	-0.36	0.86	2007, 2011
RREB1	ENST00000379938.2	ras responsive element binding protein 1	340	1	1	0	0	1	0	1	0	0	-0.29	-0.3	0.86	2011
HECTD1	ENST00000553700.1	HECT domain containing E3 ubiquitin protein ligase 1	34	1	0	0	1	0	0	0	0	0	-0.29	-0.29	0.86	2005, 2007, 2009, 2011
FGF7	ENST00000267843.4	fibroblast growth factor 7	5	1	0	0	1	0	0	0	0	1	-0.28	-0.28	0.86	2005, 2007, 2009, 2011
NKD1	ENST00000268459.3	naked cuticle homolog 1 (Drosophila)	26	1	0	0	1	1	1	0	0	5	-0.27	-0.37	0.86	2005, 2007, 2009, 2011
CRK	ENST00000398970.5	v-crk avian sarcoma virus CT10 oncogene homolog	1841	1	0	0	1	0	0	0	0	0	-0.27	-0.28	0.86
ZNF423	ENST00000561648.1	zinc finger protein 423	170	1	0	0	1	0	0	0	0	1	-0.27	-0.27	0.86	2005, 2007, 2009, 2011
UNC80	ENST00000439458.1	unc-80 homolog (C. elegans)	5	2	0	2	0	0	0	0	0	0	-0.25	-0.25	0.86	2011
PDAP1	ENST00000350498.3	PDGFA associated protein 1	208	1	0	0	1	0	0	0	0	1	-0.25	-0.25	0.86	2005, 2007, 2009, 2011
KIF1C	ENST00000320785.5	kinesin family member 1C	149	1	0	0	1	1	0	0	1	0	-0.21	-0.34	0.86	2005, 2007, 2009, 2011
GAN	ENST00000568107.2	gigaxonin	185	1	0	0	1	2	0	2	0	3	-0.21	-0.36	0.86	2011
TMC7	ENST00000421369.3	transmembrane channel-like 7	54	1	1	0	0	0	0	0	0	0	-0.2	-0.42	0.86	2011
TRAK1	ENST00000341421.3	trafficking protein, kinesin binding 1	362	1	0	0	1	0	0	0	0	1	-0.18	-0.18	0.86	2007, 2009, 2011
UNC13A	ENST00000519716.2	unc-13 homolog A (C. elegans)	5	1	0	0	1	0	0	0	0	1	-0.17	-0.17	0.86	2007, 2009, 2011
LRRC58	ENST00000295628.3	leucine rich repeat containing 58	940	1	0	0	1	0	0	0	0	0	-0.15	-0.15	0.86	2009, 2011
SEC16A	ENST00000313050.7	SEC16 homolog A (S. cerevisiae)	814	1	0	0	1	0	0	0	0	1	-0.14	-0.15	0.86	2009, 2011
SNTB2	ENST00000336278.4	syntrophin, beta 2 (dystrophin-associated protein A1, 59kDa, basic component 2)	254	1	0	0	1	0	0	0	0	4	-0.08	-0.26	0.86	2007, 2009, 2011
B3GALT1	ENST00000392690.3	UDP-Gal:betaGlcNAc beta 1,3-galactosyltransferase, polypeptide 1	35	1	0	0	1	0	0	0	0	0	-0.07	-0.27	0.86
FCHSD2	ENST00000311172.7	FCH and double SH3 domains 2	73	1	0	0	1	0	0	0	0	0	-0.05	-0.29	0.86	2005, 2007, 2009, 2011
EPB41L4B	ENST00000374557.4	erythrocyte membrane protein band 4.1 like 4B	135	1	1	0	0	0	0	0	0	0	-0.02	-0.19	0.86	2005, 2007, 2009, 2011
EIF4E	ENST00000450253.2	eukaryotic translation initiation factor 4E	876	1	0	0	1	1	0	1	0	0	-0.01	-0.42	0.86	2005, 2007, 2009, 2011
NFE2L1	ENST00000585291.1	nuclear factor, erythroid 2-like 1	1605	1	0	0	1	0	0	0	0	0	0	-0.34	0.86	2005, 2007, 2009, 2011
PRR11	ENST00000262293.4	proline rich 11	56	1	0	0	1	0	0	0	0	0	0	-0.34	0.86	2011
TMEM74B	ENST00000381894.3	transmembrane protein 74B	33	1	1	0	0	1	0	1	0	0	-1	-1	0.85	2005, 2007, 2009, 2011
LPP	ENST00000312675.4	LIM domain containing preferred translocation partner in lipoma	1894	1	0	0	1	2	0	0	2	3	-0.51	-0.51	0.85	2005, 2007, 2009, 2011
IGF1R	ENST00000268035.6	insulin-like growth factor 1 receptor	561	1	0	0	1	1	0	1	0	4	-0.49	-0.58	0.85	2007, 2009, 2011
AXIN2	ENST00000307078.5	axin 2	86	2	0	2	0	0	0	0	0	0	-0.39	-0.39	0.85	2011
ATXN1L	ENST00000427980.2	ataxin 1-like	12	2	0	2	0	0	0	0	0	2	-0.31	-0.31	0.85	2011
AC068987.1	ENST00000599343.1	HCG1997999; cDNA FLJ33996 fis, clone DFNES2008881	44	1	0	0	1	0	0	0	0	0	-0.3	-0.3	0.85
KIAA0226L	ENST00000378781.3	KIAA0226-like	21	1	1	0	0	1	0	1	0	1	-0.28	-0.62	0.85	2009, 2011
ONECUT2	ENST00000491143.2	one cut homeobox 2	847	1	0	1	0	5	1	2	2	2	-0.27	-0.28	0.85	2007, 2009, 2011
COBLL1	ENST00000375458.2	cordon-bleu WH2 repeat protein-like 1	70	1	0	1	0	3	1	2	0	0	-0.26	-0.45	0.85	2005, 2007, 2009, 2011
ARF3	ENST00000256682.4	ADP-ribosylation factor 3	1093	2	0	2	0	1	0	1	0	0	-0.26	-0.34	0.85	2009, 2011
PSKH1	ENST00000291041.5	protein serine kinase H1	699	1	1	0	0	1	0	1	0	2	-0.26	-0.26	0.85	2005, 2007, 2009, 2011
NYNRIN	ENST00000382554.3	NYN domain and retroviral integrase containing	1928	1	1	0	0	0	0	0	0	1	-0.21	-0.21	0.85	2007, 2009, 2011
ANKRD13B	ENST00000394859.3	ankyrin repeat domain 13B	72	1	1	0	0	0	0	0	0	2	-0.21	-0.21	0.85	2007, 2009, 2011
ZFHX3	ENST00000268489.5	zinc finger homeobox 3	57	1	1	0	0	0	0	0	0	0	-0.11	-0.11	0.85	2007, 2009, 2011
SREK1	ENST00000334121.6	splicing regulatory glutamine/lysine-rich protein 1	316	1	1	0	0	0	0	0	0	1	-0.03	-0.44	0.85
C15orf61	ENST00000342683.4	chromosome 15 open reading frame 61	4011	1	0	1	0	1	0	1	0	0	0	-0.46	0.85
ZBTB34	ENST00000319119.4	zinc finger and BTB domain containing 34	726	2	1	1	0	1	0	1	0	2	-0.75	-0.81	0.84	2009, 2011
UBFD1	ENST00000395878.3	ubiquitin family domain containing 1	6826	2	0	2	0	2	0	2	0	1	-0.59	-0.61	0.84	2007, 2009, 2011
DOLPP1	ENST00000540102.1	dolichyldiphosphatase 1	963	2	0	2	0	0	0	0	0	1	-0.55	-0.55	0.84	2005, 2007, 2009, 2011
SH3GL2	ENST00000380607.4	SH3-domain GRB2-like 2	125	2	0	2	0	0	0	0	0	0	-0.49	-0.49	0.84	2005, 2007, 2009, 2011
CDK8	ENST00000536792.1	cyclin-dependent kinase 8	280	1	0	0	1	1	0	1	0	0	-0.47	-0.47	0.84
FNBP1L	ENST00000370253.2	formin binding protein 1-like	219	1	1	0	0	1	0	1	0	2	-0.46	-0.48	0.84	2009, 2011
TTC14	ENST00000412756.2	tetratricopeptide repeat domain 14	99	2	0	2	0	1	0	1	0	1	-0.45	-0.45	0.84	2011
ZMYM2	ENST00000382869.3	zinc finger, MYM-type 2	172	1	1	0	0	3	0	3	0	0	-0.43	-0.48	0.84	2007, 2009, 2011
ZNF592	ENST00000299927.3	zinc finger protein 592	1128	1	0	1	0	1	0	1	0	3	-0.4	-0.48	0.84	2009, 2011
MAPK8	ENST00000374182.3	mitogen-activated protein kinase 8	227	2	0	2	0	1	0	1	0	1	-0.39	-0.6	0.84
VPS37C	ENST00000301765.5	vacuolar protein sorting 37 homolog C (S. cerevisiae)	3267	1	0	0	1	1	0	1	0	0	-0.36	-0.36	0.84	2005, 2007, 2009, 2011
EPHA7	ENST00000369303.4	EPH receptor A7	213	1	1	0	0	0	0	0	0	0	-0.35	-0.35	0.84	2005, 2007, 2009, 2011
CBX4	ENST00000269397.4	chromobox homolog 4	3211	1	1	0	0	0	0	0	0	0	-0.33	-0.47	0.84	2005, 2007, 2009, 2011
HIPK3	ENST00000303296.4	homeodomain interacting protein kinase 3	933	1	0	0	1	0	0	0	0	2	-0.3	-0.31	0.84
SEMA6D	ENST00000355997.3	sema domain, transmembrane domain (TM), and cytoplasmic domain, (semaphorin) 6D	179	1	1	0	0	0	0	0	0	1	-0.28	-0.32	0.84	2005, 2007, 2009, 2011
FOXP2	ENST00000408937.3	forkhead box P2	169	1	0	0	1	0	0	0	0	2	-0.18	-0.2	0.84	2011
PHIP	ENST00000275034.4	pleckstrin homology domain interacting protein	668	1	1	0	0	0	0	0	0	0	-0.14	-0.14	0.84	2005, 2007, 2009, 2011
SOWAHB	ENST00000334306.2	sosondowah ankyrin repeat domain family member B	25	1	0	0	1	0	0	0	0	0	-0.12	-0.26	0.84
KPNA1	ENST00000344337.6	karyopherin alpha 1 (importin alpha 5)	1030	1	0	1	0	1	0	1	0	0	-0.08	-0.34	0.84	2007, 2009, 2011
FKRP	ENST00000318584.5	fukutin related protein	989	2	0	1	1	1	0	1	0	0	-0.01	-0.55	0.84	2011
SPAG7	ENST00000575142.1	sperm associated antigen 7	4355	1	1	0	0	1	1	0	0	0	-0.9	-0.9	0.83	2007, 2009, 2011
SRPR	ENST00000332118.6	signal recognition particle receptor (docking protein)	2980	1	1	0	0	0	0	0	0	0	-0.55	-0.56	0.83	2007, 2009, 2011
TMEM55B	ENST00000250489.4	transmembrane protein 55B	623	1	1	0	0	0	0	0	0	1	-0.46	-0.46	0.83	2009, 2011
ZNF362	ENST00000539719.1	zinc finger protein 362	27	1	1	0	0	0	0	0	0	0	-0.37	-0.37	0.83	2005, 2007, 2009, 2011
CNTNAP1	ENST00000264638.4	contactin associated protein 1	821	1	0	1	0	1	0	0	1	1	-0.37	-0.37	0.83	2005, 2007, 2009, 2011
AGO4	ENST00000373210.3	argonaute RISC catalytic component 4	96	1	0	1	0	1	0	1	0	1	-0.34	-0.38	0.83	2005, 2007, 2009, 2011
ARHGAP5	ENST00000345122.3	Rho GTPase activating protein 5	757	2	0	2	0	0	0	0	0	2	-0.3	-0.32	0.83	2007, 2009, 2011
SCN8A	ENST00000354534.6	sodium channel, voltage gated, type VIII, alpha subunit	44	1	0	1	0	1	0	0	1	0	-0.3	-0.3	0.83	2007, 2009, 2011
GSE1	ENST00000253458.7	Gse1 coiled-coil protein	133	1	0	1	0	2	0	2	0	0	-0.29	-0.29	0.83	2011
QKI	ENST00000392127.2	QKI, KH domain containing, RNA binding	323	1	1	0	0	1	0	1	0	1	-0.28	-0.3	0.83	2005, 2007, 2009, 2011
FBXO33	ENST00000298097.7	F-box protein 33	306	1	0	0	1	0	0	0	0	2	-0.28	-0.33	0.83	2005, 2007, 2009, 2011
SOX5	ENST00000546136.1	SRY (sex determining region Y)-box 5	43	1	0	0	1	1	0	1	0	2	-0.25	-0.26	0.83	2005, 2007, 2009, 2011
SRSF10	ENST00000343255.5	serine/arginine-rich splicing factor 10	1920	1	0	0	1	0	0	0	0	0	-0.23	-0.24	0.83
NLRP1	ENST00000262467.5	NLR family, pyrin domain containing 1	547	1	0	0	1	1	0	1	0	1	-0.17	-0.17	0.83
RIMS3	ENST00000372684.3	regulating synaptic membrane exocytosis 3	24	2	0	2	0	1	0	1	0	2	-0.15	-0.49	0.83	2009, 2011
CHIC1	ENST00000373504.6	cysteine-rich hydrophobic domain 1	16	2	0	2	0	1	0	0	1	0	-0.12	-0.43	0.83	2009, 2011
PPAP2B	ENST00000371250.3	phosphatidic acid phosphatase type 2B	81	1	0	1	0	1	0	1	0	1	-0.12	-0.29	0.83	2009, 2011
PTPRD	ENST00000381196.4	protein tyrosine phosphatase, receptor type, D	101	1	1	0	0	0	0	0	0	2	-0.1	-0.17	0.83	2007, 2009, 2011
FAM133B	ENST00000438306.1	family with sequence similarity 133, member B	32	1	0	1	0	2	0	2	0	1	-0.55	-0.58	0.82	2005, 2007, 2009, 2011
SLC9A6	ENST00000370698.3	solute carrier family 9, subfamily A (NHE6, cation proton antiporter 6), member 6	547	2	0	2	0	0	0	0	0	1	-0.51	-0.53	0.82	2005, 2007, 2009, 2011
VEGFA	ENST00000417285.2	vascular endothelial growth factor A	907	1	1	0	0	0	0	0	0	0	-0.45	-0.46	0.82	2007, 2009, 2011
AFF4	ENST00000265343.5	AF4/FMR2 family, member 4	2755	2	0	2	0	1	0	1	0	2	-0.44	-0.45	0.82	2007, 2009, 2011
NAA15	ENST00000296543.5	N(alpha)-acetyltransferase 15, NatA auxiliary subunit	546	1	0	0	1	1	0	1	0	0	-0.36	-0.4	0.82	2005, 2007, 2009, 2011
UBE2Q1	ENST00000292211.4	ubiquitin-conjugating enzyme E2Q family member 1	3046	2	0	2	0	0	0	0	0	1	-0.33	-0.54	0.82	2007, 2009, 2011
PLXNA2	ENST00000367033.3	plexin A2	8	1	0	1	0	4	0	1	3	0	-0.31	-0.31	0.82	2005, 2007, 2009, 2011
ZNF367	ENST00000375256.4	zinc finger protein 367	325	1	0	0	1	0	0	0	0	1	-0.27	-0.27	0.82	2005, 2007, 2009, 2011
SALL3	ENST00000575389.2	sal-like 3 (Drosophila)	64	1	0	0	1	0	0	0	0	1	-0.26	-0.28	0.82	2005, 2007
SLC24A3	ENST00000328041.6	solute carrier family 24 (sodium/potassium/calcium exchanger), member 3	63	1	0	0	1	0	0	0	0	0	-0.25	-0.25	0.82	2007, 2009, 2011
OTUD4	ENST00000454497.2	OTU domain containing 4	18	1	1	0	0	0	0	0	0	0	-0.22	-0.22	0.82	2007, 2009, 2011
PHF15	ENST00000402835.1	PHD finger protein 15	387	1	0	1	0	3	0	3	0	2	-0.18	-0.26	0.82	2005, 2007
UBR3	ENST00000272793.5	ubiquitin protein ligase E3 component n-recognin 3 (putative)	200	1	1	0	0	0	0	0	0	0	-0.15	-0.37	0.82	2005, 2007, 2009, 2011
RAB10	ENST00000264710.4	RAB10, member RAS oncogene family	998	2	1	1	0	0	0	0	0	0	-0.14	-0.71	0.82	2005, 2007
RBM6	ENST00000266022.4	RNA binding motif protein 6	122	1	1	0	0	0	0	0	0	0	-0.72	-0.72	0.81	2005, 2007, 2009, 2011
IHH	ENST00000295731.6	indian hedgehog	238	1	1	0	0	0	0	0	0	0	-0.43	-0.43	0.81	2007, 2009, 2011
KANK1	ENST00000382303.1	KN motif and ankyrin repeat domains 1	6	1	0	0	1	0	0	0	0	1	-0.35	-0.35	0.81	2005, 2007, 2009, 2011
XPO7	ENST00000252512.9	exportin 7	647	1	1	0	0	0	0	0	0	0	-0.34	-0.39	0.81	2009, 2011
KCNA1	ENST00000382545.3	potassium voltage-gated channel, shaker-related subfamily, member 1 (episodic ataxia with myokymia)	5	1	0	0	1	2	0	2	0	0	-0.3	-0.3	0.81	2009
TCTE1	ENST00000371505.4	t-complex-associated-testis-expressed 1	34	1	0	0	1	0	0	0	0	0	-0.26	-0.26	0.81
DCP2	ENST00000389063.2	decapping mRNA 2	155	1	0	1	0	1	0	1	0	2	-0.26	-0.35	0.81	2009, 2011
USP31	ENST00000219689.7	ubiquitin specific peptidase 31	214	1	1	0	0	4	1	1	2	2	-0.22	-0.56	0.81	2007, 2009, 2011
SMAD3	ENST00000327367.4	SMAD family member 3	1140	1	0	1	0	2	0	2	0	1	-0.19	-0.27	0.81	2007, 2009, 2011
HMGA2	ENST00000403681.2	high mobility group AT-hook 2	8021	1	0	0	1	0	0	0	0	0	-0.18	-0.18	0.81	2005, 2007, 2009, 2011
KPNA3	ENST00000261667.3	karyopherin alpha 3 (importin alpha 4)	104	1	0	0	1	0	0	0	0	1	-0.01	-0.31	0.81	2005, 2007, 2009, 2011
PPAP2A	ENST00000264775.5	phosphatidic acid phosphatase type 2A	649	1	1	0	0	0	0	0	0	0	-0.63	-0.63	0.8	2007, 2009, 2011
GPATCH8	ENST00000591680.1	G patch domain containing 8	337	2	0	2	0	1	0	1	0	0	-0.54	-0.64	0.8	2007, 2009, 2011
ZNF449	ENST00000339249.4	zinc finger protein 449	345	1	1	0	0	0	0	0	0	1	-0.49	-0.51	0.8	2009, 2011
TSPYL2	ENST00000375442.4	TSPY-like 2	270	1	1	0	0	0	0	0	0	0	-0.44	-0.44	0.8	2005, 2007, 2009, 2011
CD28	ENST00000324106.8	CD28 molecule	5	1	1	0	0	0	0	0	0	1	-0.41	-0.41	0.8	2005, 2007, 2009, 2011
KCNQ5	ENST00000370398.1	potassium voltage-gated channel, KQT-like subfamily, member 5	50	1	0	0	1	0	0	0	0	3	-0.27	-0.27	0.8	2005, 2007, 2009, 2011
CAPN6	ENST00000324068.1	calpain 6	5	1	1	0	0	0	0	0	0	0	-0.27	-0.27	0.8	2005, 2007, 2009, 2011
CASR	ENST00000498619.1	calcium-sensing receptor	5	1	1	0	0	0	0	0	0	0	-0.23	-0.23	0.8	2005, 2007, 2009, 2011
ANKS1A	ENST00000360359.3	ankyrin repeat and sterile alpha motif domain containing 1A	220	1	0	0	1	2	0	1	1	3	-0.23	-0.23	0.8	2009, 2011
PRRC2C	ENST00000367742.3	proline-rich coiled-coil 2C	5	1	1	0	0	0	0	0	0	1	-0.22	-0.22	0.8	2009, 2011
USP12	ENST00000282344.6	ubiquitin specific peptidase 12	35	1	1	0	0	0	0	0	0	1	-0.13	-0.34	0.8	2011
LHFPL4	ENST00000287585.6	lipoma HMGIC fusion partner-like 4	6	1	0	1	0	2	0	2	0	1	-0.04	-0.63	0.8	2007, 2009, 2011
AQP11	ENST00000313578.3	aquaporin 11	75	1	1	0	0	0	0	0	0	0	-0.6	-0.81	0.79	2009, 2011
DYNC1I1	ENST00000447467.2	dynein, cytoplasmic 1, intermediate chain 1	25	2	0	2	0	0	0	0	0	0	-0.44	-0.58	0.79	2007
SLC25A22	ENST00000320230.5	solute carrier family 25 (mitochondrial carrier: glutamate), member 22	319	1	0	1	0	1	0	1	0	2	-0.42	-0.42	0.79	2009, 2011
ISLR	ENST00000249842.3	immunoglobulin superfamily containing leucine-rich repeat	6	1	1	0	0	0	0	0	0	0	-0.42	-0.42	0.79	2009, 2011
RSBN1	ENST00000261441.5	round spermatid basic protein 1	54	1	1	0	0	2	0	2	0	0	-0.41	-0.41	0.79	2005, 2007, 2009, 2011
FAM135A	ENST00000418814.2	family with sequence similarity 135, member A	611	1	0	0	1	0	0	0	0	0	-0.34	-0.34	0.79	2005, 2007, 2011
HIPK2	ENST00000406875.3	homeodomain interacting protein kinase 2	48	1	0	1	0	5	0	4	1	4	-0.32	-0.33	0.79	2009, 2011
ABL2	ENST00000502732.1	c-abl oncogene 2, non-receptor tyrosine kinase	892	1	0	1	0	1	0	1	0	3	-0.32	-0.33	0.79	2009, 2011
ACSL6	ENST00000379264.2	acyl-CoA synthetase long-chain family member 6	7	1	0	0	1	0	0	0	0	0	-0.27	-0.27	0.79	2011
NEBL	ENST00000377122.4	nebulette	181	1	1	0	0	2*	0	0	1	0	-0.21	-0.22	0.79	2011
IL1RAPL1	ENST00000378993.1	interleukin 1 receptor accessory protein-like 1	5	1	0	1	0	1	0	1	0	0	-0.21	-0.3	0.79	2005, 2007, 2009
SLC12A2	ENST00000262461.2	solute carrier family 12 (sodium/potassium/chloride transporter), member 2	655	1	0	0	1	1	0	1	0	0	-0.19	-0.21	0.79	2005, 2007, 2009, 2011
RNF125	ENST00000217740.3	ring finger protein 125, E3 ubiquitin protein ligase	214	1	0	1	0	1	0	0	1	0	-0.47	-0.47	0.78	2005, 2007, 2009, 2011
ANO3	ENST00000256737.3	anoctamin 3	5	2	0	2	0	0	0	0	0	0	-0.43	-0.43	0.78	2005, 2007, 2009, 2011
UBE2V1	ENST00000371657.5	ubiquitin-conjugating enzyme E2 variant 1	1621	2	0	2	0	0	0	0	0	0	-0.34	-0.34	0.78	2011
ELL2	ENST00000237853.4	elongation factor, RNA polymerase II, 2	397	1	0	0	1	0	0	0	0	2	-0.3	-0.32	0.78	2009, 2011
EIF3A	ENST00000369144.3	eukaryotic translation initiation factor 3, subunit A	638	1	0	1	0	1	0	1	0	0	-0.3	-0.36	0.78	2005, 2007, 2009, 2011
LHX1	ENST00000254457.5	LIM homeobox 1	15	1	0	0	1	0	0	0	0	0	-0.3	-0.3	0.78
FRY	ENST00000380250.3	furry homolog (Drosophila)	18	1	0	0	1	0	0	0	0	1	-0.24	-0.24	0.78	2007, 2009, 2011
TMEM189-UBE2V1	ENST00000341698.2	TMEM189-UBE2V1 readthrough	1621	2	0	2	0	0	0	0	0	0	-0.23	-0.23	0.78	2005, 2007, 2009, 2005, 2007, 2009
TMEM189	ENST00000557021.1	transmembrane protein 189	1621	2	0	2	0	0	0	0	0	0	-0.22	-0.22	0.78	2011
NUCKS1	ENST00000367142.4	nuclear casein kinase and cyclin-dependent kinase substrate 1	1692	2	0	2	0	1	0	1	0	1	-0.16	-0.51	0.78
DCAF7	ENST00000310827.4	DDB1 and CUL4 associated factor 7	3289	1	1	0	0	4	0	3	1	2	-0.67	-0.68	0.77	2007, 2009, 2011
NUDT4	ENST00000337179.5	nudix (nucleoside diphosphate linked moiety X)-type motif 4	41	1	0	1	0	2	0	1	1	0	-0.57	-0.57	0.77	2009, 2011
TPT1	ENST00000379056.1	tumor protein, translationally-controlled 1	2856	1	0	1	0	0	0	0	0	0	-0.54	-0.54	0.77	2009
PLAGL1	ENST00000360537.2	pleiomorphic adenoma gene-like 1	40	1	0	0	1	0	0	0	0	1	-0.5	-0.5	0.77	2005, 2007, 2009, 2011
SERBP1	ENST00000370994.4	SERPINE1 mRNA binding protein 1	926	1	0	1	0	1	0	1	0	0	-0.47	-0.5	0.77	2007, 2009, 2011
CCNT2	ENST00000295238.6	cyclin T2	381	1	0	1	0	2	1	0	1	2	-0.47	-0.47	0.77	2005, 2007, 2009, 2011
SCOC	ENST00000608372.1	short coiled-coil protein	922	1	0	1	0	1	0	1	0	2	-0.47	-0.68	0.77	2005, 2007, 2009, 2011
SETD3	ENST00000331768.5	SET domain containing 3	58	1	0	1	0	0	0	0	0	3	-0.44	-0.49	0.77	2007, 2009, 2011
B4GALT1	ENST00000379731.4	UDP-Gal:betaGlcNAc beta 1,4- galactosyltransferase, polypeptide 1	2265	1	0	1	0	1	0	1	0	0	-0.41	-0.41	0.77	2005, 2007, 2009, 2011
MIPOL1	ENST00000327441.7	mirror-image polydactyly 1	45	1	0	1	0	0	0	0	0	0	-0.4	-0.4	0.77	2005, 2007, 2009, 2011
C16orf72	ENST00000327827.7	chromosome 16 open reading frame 72	379	1	0	1	0	1	0	1	0	1	-0.4	-0.47	0.77	2007, 2009, 2011
TRAF3	ENST00000560371.1	TNF receptor-associated factor 3	833	1	0	1	0	3	3	0	0	1	-0.39	-0.56	0.77	2011
MTMR3	ENST00000333027.3	myotubularin related protein 3	123	1	0	1	0	2	0	2	0	0	-0.37	-0.38	0.77	2009, 2011
LRIG1	ENST00000273261.3	leucine-rich repeats and immunoglobulin-like domains 1	241	1	0	1	0	0	0	0	0	0	-0.37	-0.38	0.77	2005, 2007, 2009, 2011
FOSL1	ENST00000532401.1	FOS-like antigen 1	276	1	0	0	1	0	0	0	0	1	-0.35	-0.36	0.77	2005, 2007, 2009, 2011
HSPA4L	ENST00000296464.4	heat shock 70kDa protein 4-like	348	1	0	1	0	0	0	0	0	3	-0.35	-0.37	0.77	2007, 2009, 2011
BCL7A	ENST00000538010.1	B-cell CLL/lymphoma 7A	96	1	0	1	0	0	0	0	0	1	-0.34	-0.34	0.77	2009, 2011
NAT8L	ENST00000331662.3	N-acetyltransferase 8-like (GCN5-related, putative)	220	1	0	1	0	1	0	1	0	1	-0.32	-0.35	0.77	2011
CAMSAP1	ENST00000389532.4	calmodulin regulated spectrin-associated protein 1	966	1	0	1	0	0	0	0	0	2	-0.32	-0.32	0.77	2005, 2007, 2009, 2011
CHD2	ENST00000394196.4	chromodomain helicase DNA binding protein 2	1237	1	0	1	0	2	0	2	0	5	-0.3	-0.3	0.77	2007, 2009, 2011
HAS2	ENST00000303924.4	hyaluronan synthase 2	398	1	0	1	0	0	0	0	0	0	-0.28	-0.28	0.77	2005, 2007, 2009, 2011
PHLDA3	ENST00000367311.3	pleckstrin homology-like domain, family A, member 3	82	1	0	1	0	1	1	0	0	2	-0.25	-0.39	0.77	2005, 2007, 2009, 2011
FKBP5	ENST00000536438.1	FK506 binding protein 5	32	1	0	1	0	0	0	0	0	2	-0.24	-0.26	0.77	2009, 2011
ENAH	ENST00000366844.3	enabled homolog (Drosophila)	415	1	0	1	0	1	0	1	0	2	-0.24	-0.26	0.77	2007, 2009, 2011
RPS6KA3	ENST00000379565.3	ribosomal protein S6 kinase, 90kDa, polypeptide 3	769	1	0	1	0	0	0	0	0	0	-0.24	-0.24	0.77	2007, 2009, 2011
CRKL	ENST00000354336.3	v-crk avian sarcoma virus CT10 oncogene homolog-like	2142	1	0	1	0	0	0	0	0	2	-0.23	-0.23	0.77	2005, 2007, 2009, 2011
MFSD2A	ENST00000372811.5	major facilitator superfamily domain containing 2A	113	1	0	0	1	0	0	0	0	0	-0.21	-0.27	0.77
TET3	ENST00000409262.3	tet methylcytosine dioxygenase 3	1437	1	0	1	0	3	0	3	0	1	-0.21	-0.21	0.77	2009, 2011
AMOTL1	ENST00000317837.9	angiomotin like 1	712	1	0	1	0	0	0	0	0	3	-0.21	-0.34	0.77	2007, 2009, 2011
SEC24A	ENST00000398844.2	SEC24 family, member A (S. cerevisiae)	679	1	0	0	1	1	0	1	0	1	-0.21	-0.38	0.77	2007
PDCD4	ENST00000280154.7	programmed cell death 4 (neoplastic transformation inhibitor)	612	1	0	1	0	0	0	0	0	0	-0.2	-0.24	0.77	2005, 2007, 2009, 2011
KPNA4	ENST00000334256.4	karyopherin alpha 4 (importin alpha 3)	111	1	0	1	0	0	0	0	0	1	-0.19	-0.2	0.77	2005, 2007, 2011
FGFR1	ENST00000397091.5	fibroblast growth factor receptor 1	650	1	0	1	0	0	0	0	0	1	-0.15	-0.31	0.77	2007, 2009, 2011
CCDC85C	ENST00000380243.4	coiled-coil domain containing 85C	86	1	0	1	0	0	0	0	0	2	-0.12	-0.15	0.77	2011
CDS2	ENST00000460006.1	CDP-diacylglycerol synthase (phosphatidate cytidylyltransferase) 2	782	1	0	1	0	3	0	3	0	4	-0.1	-0.31	0.77	2007, 2009, 2011
CUL2	ENST00000374746.1	cullin 2	27	1	0	1	0	0	0	0	0	0	-0.09	-0.34	0.77	2005, 2007, 2009, 2011
MAPK1IP1L	ENST00000395468.4	mitogen-activated protein kinase 1 interacting protein 1-like	4002	1	0	1	0	0	0	0	0	0	-0.04	-0.23	0.77	2005, 2007, 2009, 2011
DYRK2	ENST00000344096.3	dual-specificity tyrosine-(Y)-phosphorylation regulated kinase 2	1091	1	0	1	0	2	0	2	0	1	-0.02	-0.59	0.77	2009, 2011
C1QL3	ENST00000298943.3	complement component 1, q subcomponent-like 3	77	1	0	1	0	1	0	1	0	0	-0.55	-0.55	0.76	2005, 2007, 2009, 2011
TBPL1	ENST00000237264.4	TBP-like 1	69	1	0	1	0	0	0	0	0	0	-0.46	-0.46	0.76	2005, 2007, 2009, 2011
BDNF	ENST00000439476.2	brain-derived neurotrophic factor	2696	1	0	1	0	0	0	0	0	0	-0.43	-0.44	0.76	2005, 2007, 2009, 2011
PLXNC1	ENST00000258526.4	plexin C1	47	1	0	1	0	1	0	0	1	1	-0.39	-0.39	0.76
CEP85L	ENST00000368491.3	centrosomal protein 85kDa-like	14	1	0	1	0	0	0	0	0	0	-0.34	-0.34	0.76	2009, 2011
TGFBR3	ENST00000212355.4	transforming growth factor, beta receptor III	245	1	0	1	0	0	0	0	0	0	-0.33	-0.33	0.76	2005, 2007, 2009, 2011
PPP6C	ENST00000373547.4	protein phosphatase 6, catalytic subunit	346	1	0	1	0	0	0	0	0	0	-0.31	-0.33	0.76	2005, 2007, 2009, 2011
COPS2	ENST00000388901.5	COP9 signalosome subunit 2	11120	1	0	1	0	0	0	0	0	0	-0.3	-0.3	0.76	2005, 2007, 2009, 2011
DYNLL2	ENST00000579991.2	dynein, light chain, LC8-type 2	1162	1	0	1	0	2	1	1	0	3	-0.3	-0.76	0.76
ADAMTS5	ENST00000284987.5	ADAM metallopeptidase with thrombospondin type 1 motif, 5	68	1	0	1	0	0	0	0	0	0	-0.3	-0.3	0.76	2005, 2007, 2009, 2011
ZBTB43	ENST00000449886.1	zinc finger and BTB domain containing 43	396	1	0	1	0	1	0	1	0	1	-0.29	-0.3	0.76	2011
BFAR	ENST00000261658.2	bifunctional apoptosis regulator	376	1	0	1	0	0	0	0	0	0	-0.28	-0.3	0.76	2005, 2007, 2009, 2011
RNF217	ENST00000521654.2	ring finger protein 217	92	1	0	1	0	1	1	0	0	1	-0.26	-0.33	0.76	2005, 2007, 2009, 2011
RASSF5	ENST00000367117.3	Ras association (RalGDS/AF-6) domain family member 5	27	1	0	1	0	0	0	0	0	0	-0.23	-0.29	0.76	2011
XPR1	ENST00000367590.4	xenotropic and polytropic retrovirus receptor 1	544	1	0	1	0	0	0	0	0	1	-0.23	-0.24	0.76	2009, 2011
SYNRG	ENST00000339208.6	synergin, gamma	106	1	0	1	0	1	0	1	0	1	-0.22	-0.24	0.76	2011
HOXA3	ENST00000396352.4	homeobox A3	57	1	0	1	0	1	0	0	1	0	-0.21	-0.36	0.76	2005, 2007, 2009, 2011
NISCH	ENST00000345716.4	nischarin	120	1	0	0	1	0	0	0	0	0	-0.21	-0.21	0.76	2009
PTPRJ	ENST00000418331.2	protein tyrosine phosphatase, receptor type, J	145	1	0	1	0	0	0	0	0	0	-0.2	-0.23	0.76	2009, 2011
PAPPA2	ENST00000367662.3	pappalysin 2	5	1	0	1	0	0	0	0	0	0	-0.2	-0.2	0.76
PCDH17	ENST00000377918.3	protocadherin 17	477	1	0	1	0	0	0	0	0	0	-0.19	-0.19	0.76	2005, 2007, 2009, 2011
EZH1	ENST00000428826.2	enhancer of zeste homolog 1 (Drosophila)	70	1	0	1	0	1	0	1	0	0	-0.18	-0.18	0.76	2005, 2007, 2009, 2011
DLL4	ENST00000249749.5	delta-like 4 (Drosophila)	605	1	0	1	0	0	0	0	0	1	-0.17	-0.17	0.76	2005, 2007, 2009, 2011
LSM14B	ENST00000253001.4	LSM14B, SCD6 homolog B (S. cerevisiae)	700	1	0	1	0	0	0	0	0	1	-0.17	-0.26	0.76	2009, 2011
ITPRIPL2	ENST00000381440.3	inositol 1,4,5-trisphosphate receptor interacting protein-like 2	893	1	0	0	1	0	0	0	0	0	-0.17	-0.18	0.76
ZNF629	ENST00000262525.4	zinc finger protein 629	44	1	0	0	1	0	0	0	0	0	-0.17	-0.17	0.76	2007, 2011
BAZ2A	ENST00000379441.3	bromodomain adjacent to zinc finger domain, 2A	48	1	0	1	0	2	0	0	2	0	-0.15	-0.17	0.76	2005, 2007, 2009, 2011
DPP8	ENST00000341861.5	dipeptidyl-peptidase 8	1293	1	0	1	0	0	0	0	0	1	-0.14	-0.25	0.76
ZNF532	ENST00000336078.4	zinc finger protein 532	5	1	0	1	0	0	0	0	0	0	-0.11	-0.11	0.76	2005, 2007, 2009, 2011
FAM60A	ENST00000539409.1	family with sequence similarity 60, member A	58	1	0	1	0	1	0	1	0	0	-0.47	-0.47	0.75	2007, 2009, 2011
EXOC3L2	ENST00000252482.3	exocyst complex component 3-like 2	5	1	0	1	0	0	0	0	0	0	-0.46	-0.46	0.75	2007, 2009, 2011
RNF24	ENST00000336095.6	ring finger protein 24	448	1	0	1	0	0	0	0	0	4	-0.44	-0.5	0.75	2011
ARL3	ENST00000260746.5	ADP-ribosylation factor-like 3	1387	1	0	1	0	0	0	0	0	0	-0.41	-0.41	0.75	2009, 2011
TGIF2	ENST00000373874.2	TGFB-induced factor homeobox 2	192	2	0	2	0	1	0	1	0	3	-0.35	-0.52	0.75	2005, 2007, 2009, 2011
NOS1	ENST00000317775.6	nitric oxide synthase 1 (neuronal)	5	1	1	0	0	0	0	0	0	1	-0.31	-0.31	0.75	2011
RANBP3	ENST00000439268.2	RAN binding protein 3	908	1	0	1	0	0	0	0	0	0	-0.31	-0.31	0.75	2005, 2007, 2009, 2011
IGF2R	ENST00000356956.1	insulin-like growth factor 2 receptor	46	1	0	1	0	1	0	1	0	0	-0.29	-0.31	0.75	2005, 2007, 2009, 2011
EFNB2	ENST00000245323.4	ephrin-B2	25	1	0	0	1	0	0	0	0	1	-0.27	-0.27	0.75	2005, 2007, 2011
ZBTB16	ENST00000335953.4	zinc finger and BTB domain containing 16	73	1	0	1	0	2	0	2	0	3	-0.26	-0.29	0.75
EIF4B	ENST00000262056.9	eukaryotic translation initiation factor 4B	37	1	0	1	0	0	0	0	0	1	-0.26	-0.26	0.75	2005, 2007, 2009, 2011
RP6-24A23.6	ENST00000563887.1	Uncharacterized protein	937	1	0	1	0	0	0	0	0	0	-0.25	-0.36	0.75
TSPAN5	ENST00000305798.3	tetraspanin 5	107	1	0	1	0	0	0	0	0	0	-0.24	-0.24	0.75	2007, 2009, 2011
ZNF697	ENST00000421812.2	zinc finger protein 697	43	1	0	0	1	0	0	0	0	0	-0.23	-0.23	0.75	2007, 2011
SPRY4	ENST00000344120.4	sprouty homolog 4 (Drosophila)	110	1	0	1	0	1	0	1	0	2	-0.22	-0.27	0.75	2005, 2007, 2009, 2011
ROR1	ENST00000371079.1	receptor tyrosine kinase-like orphan receptor 1	80	1	0	1	0	0	0	0	0	0	-0.21	-0.38	0.75
ACTR1A	ENST00000487599.1	ARP1 actin-related protein 1 homolog A, centractin alpha (yeast)	190	1	0	1	0	0	0	0	0	1	-0.2	-0.26	0.75	2005, 2007, 2009, 2011
CDON	ENST00000392693.3	cell adhesion associated, oncogene regulated	173	1	0	1	0	0	0	0	0	1	-0.19	-0.21	0.75	2009, 2011
NRP2	ENST00000360409.3	neuropilin 2	146	1	0	1	0	0	0	0	0	0	-0.19	-0.19	0.75	2005, 2007, 2009, 2011
AGO1	ENST00000373204.4	argonaute RISC catalytic component 1	402	1	0	1	0	1	0	0	1	5	-0.17	-0.18	0.75	2005, 2007, 2009, 2011
ARHGAP35	ENST00000404338.3	Rho GTPase activating protein 35	278	1	0	1	0	0	0	0	0	0	-0.14	-0.15	0.75	2009, 2011
RSF1	ENST00000308488.6	remodeling and spacing factor 1	216	1	0	1	0	2	0	2	0	1	-0.12	-0.14	0.75
GGA2	ENST00000309859.4	golgi-associated, gamma adaptin ear containing, ARF binding protein 2	645	1	0	1	0	1	0	0	1	0	-0.11	-0.46	0.75	2009, 2011
PCGF5	ENST00000336126.5	polycomb group ring finger 5	176	1	0	1	0	1	0	1	0	1	-0.08	-0.35	0.75	2007, 2009, 2011
TEAD1	ENST00000361905.4	TEA domain family member 1 (SV40 transcriptional enhancer factor)	740	1	0	1	0	0	0	0	0	0	-0.08	-0.09	0.75	2009, 2011
MLLT6	ENST00000325718.7	myeloid/lymphoid or mixed-lineage leukemia (trithorax homolog, Drosophila); translocated to, 6	24	1	0	1	0	0	0	0	0	1	-0.03	-0.14	0.75	2011
MYLK	ENST00000360772.3	myosin light chain kinase	2964	1	0	1	0	0	0	0	0	0	0	-0.1	0.75	2007, 2009, 2011
LTBP2	ENST00000261978.4	latent transforming growth factor beta binding protein 2	1616	2	0	2	0	0	0	0	0	1	0	-0.15	0.75	2009, 2011
PRKAR2A	ENST00000265563.8	protein kinase, cAMP-dependent, regulatory, type II, alpha	583	1	1	0	0	4	0	3	1	1	-0.78	-0.79	0.74	2005, 2007, 2009, 2011
PLEKHA5	ENST00000429027.2	pleckstrin homology domain containing, family A member 5	175	1	1	0	0	1	0	1	0	1	-0.7	-0.7	0.74	2009, 2011
RNF10	ENST00000325954.4	ring finger protein 10	570	1	0	1	0	0	0	0	0	0	-0.47	-0.47	0.74	2009, 2011
G0S2	ENST00000367029.4	G0/G1switch 2	5	1	0	1	0	0	0	0	0	0	-0.41	-0.41	0.74	2005, 2007, 2009, 2011
BAG5	ENST00000299204.4	BCL2-associated athanogene 5	267	1	0	1	0	0	0	0	0	1	-0.4	-0.4	0.74	2005, 2007, 2009, 2011
HIGD1A	ENST00000321331.7	HIG1 hypoxia inducible domain family, member 1A	254	1	0	1	0	0	0	0	0	0	-0.39	-0.45	0.74	2007, 2009, 2011
LRRC32	ENST00000260061.5	leucine rich repeat containing 32	10	1	0	1	0	1	0	1	0	0	-0.35	-0.35	0.74	2009, 2011
APP	ENST00000346798.3	amyloid beta (A4) precursor protein	4570	1	0	1	0	0	0	0	0	2	-0.34	-0.37	0.74	2005, 2007
CHAC1	ENST00000446533.3	ChaC, cation transport regulator homolog 1 (E. coli)	190	1	0	1	0	0	0	0	0	0	-0.32	-0.32	0.74	2007, 2009, 2011
HOXC8	ENST00000040584.4	homeobox C8	5	1	0	1	0	0	0	0	0	0	-0.3	-0.3	0.74	2005, 2007, 2009, 2011
ELL	ENST00000262809.4	elongation factor RNA polymerase II	250	1	0	1	0	0	0	0	0	0	-0.29	-0.32	0.74	2005, 2007, 2009, 2011
SNX33	ENST00000308527.5	sorting nexin 33	148	1	0	1	0	1	0	1	0	1	-0.26	-0.28	0.74	2007, 2009, 2011
SYT3	ENST00000338916.4	synaptotagmin III	5	1	0	0	1	0	0	0	0	0	-0.26	-0.26	0.74
CRIM1	ENST00000280527.2	cysteine rich transmembrane BMP regulator 1 (chordin-like)	4842	1	0	1	0	0	0	0	0	0	-0.23	-0.23	0.74	2005, 2007, 2009, 2011
PLRG1	ENST00000499023.2	pleiotropic regulator 1	457	1	0	1	0	1	0	1	0	1	-0.21	-0.62	0.74	2011
OCRL	ENST00000371113.4	oculocerebrorenal syndrome of Lowe	818	1	0	0	1	0	0	0	0	0	-0.2	-0.2	0.74	2005, 2007, 2009, 2011
GATAD2A	ENST00000360315.3	GATA zinc finger domain containing 2A	986	1	0	1	0	0	0	0	0	0	-0.2	-0.2	0.74	2007, 2009, 2011
RORB	ENST00000376896.3	RAR-related orphan receptor B	5	1	1	0	0	0	0	0	0	1	-0.19	-0.19	0.74
LRRFIP2	ENST00000421307.1	leucine rich repeat (in FLII) interacting protein 2	326	1	0	1	0	1	0	1	0	0	-0.18	-0.36	0.74	2005, 2007, 2011
ATP13A3	ENST00000439040.1	ATPase type 13A3	243	1	0	1	0	0	0	0	0	0	-0.18	-0.3	0.74	2009, 2011
PDPR	ENST00000568530.1	pyruvate dehydrogenase phosphatase regulatory subunit	69	1	0	1	0	0	0	0	0	1	-0.18	-0.18	0.74	2005, 2007, 2009, 2011
KIF5A	ENST00000455537.2	kinesin family member 5A	5	1	0	1	0	0	0	0	0	1	-0.14	-0.14	0.74	2005, 2007, 2009
DYNC1LI2	ENST00000258198.2	dynein, cytoplasmic 1, light intermediate chain 2	137	1	1	0	0	0	0	0	0	1	-0.06	-0.54	0.74	2007, 2009, 2011
ATXN7L2	ENST00000369870.3	ataxin 7-like 2	5	1	1	0	0	0	0	0	0	1	-0.05	-0.72	0.74	2011
LAMTOR3	ENST00000499666.2	late endosomal/lysosomal adaptor, MAPK and MTOR activator 3	67	1	0	1	0	0	0	0	0	1	-0.03	-0.3	0.74	2011
PPM1A	ENST00000395076.4	protein phosphatase, Mg2+/Mn2+ dependent, 1A	412	1	0	1	0	1	0	1	0	2	-0.03	-0.16	0.74	2011
ADAMTS18	ENST00000282849.5	ADAM metallopeptidase with thrombospondin type 1 motif, 18	7	1	0	1	0	0	0	0	0	0	-0.02	-0.02	0.74	2005, 2007, 2009, 2011
TNIK	ENST00000436636.2	TRAF2 and NCK interacting kinase	106	1	0	1	0	1	1	0	0	0	-0.01	-0.14	0.74
GPN1	ENST00000264718.3	GPN-loop GTPase 1	648	1	0	1	0	0	0	0	0	1	-0.45	-0.45	0.73	2005, 2007, 2009, 2011
RAD23B	ENST00000358015.3	RAD23 homolog B (S. cerevisiae)	1012	1	0	1	0	1	0	1	0	0	-0.44	-0.58	0.73	2005, 2007, 2009, 2011
SPTLC1	ENST00000262554.2	serine palmitoyltransferase, long chain base subunit 1	2578	1	0	1	0	1	0	0	1	0	-0.37	-0.38	0.73	2011
CSRNP1	ENST00000273153.5	cysteine-serine-rich nuclear protein 1	544	1	0	1	0	1	0	1	0	2	-0.37	-0.41	0.73	2009, 2011
TMEM135	ENST00000340353.7	transmembrane protein 135	963	1	0	1	0	1	0	1	0	0	-0.33	-0.34	0.73	2007, 2011
CRTC3	ENST00000420329.2	CREB regulated transcription coactivator 3	612	1	0	1	0	0	0	0	0	4	-0.29	-0.29	0.73	2007, 2009, 2011
TMED8	ENST00000216468.7	transmembrane emp24 protein transport domain containing 8	53	1	0	1	0	2	0	2	0	0	-0.28	-0.32	0.73
GOLGA1	ENST00000373555.4	golgin A1	334	1	1	0	0	0	0	0	0	0	-0.28	-0.28	0.73	2005, 2007, 2009, 2011
PLXNA4	ENST00000321063.4	plexin A4	9	1	1	0	0	2	0	2	0	2	-0.23	-0.26	0.73	2009, 2011
ZBTB10	ENST00000430430.1	zinc finger and BTB domain containing 10	113	1	0	1	0	0	0	0	0	1	-0.22	-0.22	0.73	2005, 2007
TFCP2	ENST00000257915.5	transcription factor CP2	1274	1	0	1	0	0	0	0	0	0	-0.21	-0.21	0.73	2009, 2011
GCC2	ENST00000309863.6	GRIP and coiled-coil domain containing 2	5	1	0	1	0	0	0	0	0	0	-0.19	-0.19	0.73	2009, 2011
FAM134A	ENST00000430297.2	family with sequence similarity 134, member A	3080	1	0	1	0	0	0	0	0	0	-0.17	-0.17	0.73	2007, 2009, 2011
KMT2A	ENST00000534358.1	lysine (K)-specific methyltransferase 2A	1092	1	1	0	0	1	0	1	0	0	-0.08	-0.09	0.73	2011
PELI2	ENST00000267460.4	pellino E3 ubiquitin protein ligase family member 2	229	1	0	1	0	2	0	2	0	1	-0.08	-0.09	0.73	2009, 2011
NRARP	ENST00000356628.2	NOTCH-regulated ankyrin repeat protein	56	1	0	1	0	0	0	0	0	1	-0.03	-0.24	0.73	2011
MYO10	ENST00000513610.1	myosin X	3866	1	0	1	0	0	0	0	0	2	-0.02	-0.03	0.73	2009, 2011
GALNT1	ENST00000269195.5	UDP-N-acetyl-alpha-D-galactosamine:polypeptide N-acetylgalactosaminyltransferase 1 (GalNAc-T1)	2466	1	0	1	0	0	0	0	0	0	-0.01	-0.35	0.73	2009, 2011
CCDC6	ENST00000263102.6	coiled-coil domain containing 6	193	1	1	0	0	1	0	1	0	1	-0.01	-0.32	0.73	2005, 2007, 2009, 2011
VAPB	ENST00000395802.3	VAMP (vesicle-associated membrane protein)-associated protein B and C	391	1	0	1	0	3	0	2	1	4	-0.55	-0.62	0.72	2009, 2011
CHORDC1	ENST00000320585.6	cysteine and histidine-rich domain (CHORD) containing 1	891	1	0	1	0	0	0	0	0	0	-0.34	-0.34	0.72	2005, 2007, 2009, 2011
MRAP2	ENST00000257776.4	melanocortin 2 receptor accessory protein 2	25	1	0	0	1	0	0	0	0	0	-0.33	-0.33	0.72	2011
SCN4B	ENST00000324727.4	sodium channel, voltage-gated, type IV, beta subunit	13	1	0	1	0	0	0	0	0	2	-0.28	-0.28	0.72	2011
STRADB	ENST00000392249.2	STE20-related kinase adaptor beta	12	1	0	1	0	0	0	0	0	0	-0.28	-0.28	0.72	2007, 2009, 2011
AVL9	ENST00000318709.4	AVL9 homolog (S. cerevisiase)	246	2	0	2	0	0	0	0	0	2	-0.25	-0.31	0.72	2005, 2007
CIAPIN1	ENST00000565961.1	cytokine induced apoptosis inhibitor 1	423	1	0	1	0	0	0	0	0	1	-0.21	-0.21	0.72	2009
ZC3H12B	ENST00000338957.4	zinc finger CCCH-type containing 12B	29	1	0	1	0	0	0	0	0	0	-0.15	-0.15	0.72	2007, 2009, 2011
SMIM13	ENST00000416247.2	small integral membrane protein 13	199	1	0	1	0	0	0	0	0	0	-0.13	-0.34	0.72	2011
GLUD1	ENST00000277865.4	glutamate dehydrogenase 1	287	1	0	1	0	0	0	0	0	0	-0.1	-0.34	0.72	2005, 2007, 2009, 2011
CHRNE	ENST00000293780.4	cholinergic receptor, nicotinic, epsilon (muscle)	11	1	0	1	0	0	0	0	0	0	-0.07	-0.16	0.72	2005, 2007, 2009, 2011
MTMR12	ENST00000280285.5	myotubularin related protein 12	156	1	0	1	0	0	0	0	0	1	-0.06	-0.1	0.72	2009, 2011
C6orf57	ENST00000370474.3	chromosome 6 open reading frame 57	445	1	1	0	0	0	0	0	0	0	-0.01	-0.77	0.72	2009
AC005003.1	ENST00000504184.2	CDNA FLJ20464 fis, clone KAT06158; HCG1777549; Uncharacterized protein	5	1	0	1	0	0	0	0	0	0	0	-0.15	0.72
PPP2R1A	ENST00000322088.6	protein phosphatase 2, regulatory subunit A, alpha	65937	1	0	1	0	0	0	0	0	0	0	-0.21	0.72	2005, 2007, 2009, 2011
PNPLA6	ENST00000221249.6	patatin-like phospholipase domain containing 6	429	1	1	0	0	0	0	0	0	0	-0.53	-0.53	0.71	2007, 2009, 2011
FERMT2	ENST00000395631.2	fermitin family member 2	5888	1	0	1	0	0	0	0	0	0	-0.46	-0.46	0.71	2005, 2007, 2009, 2011
ZKSCAN1	ENST00000324306.6	zinc finger with KRAB and SCAN domains 1	1314	1	0	1	0	1	0	0	1	1	-0.42	-0.42	0.71	2005, 2007, 2009, 2011
CARM1	ENST00000327064.4	coactivator-associated arginine methyltransferase 1	663	1	0	1	0	0	0	0	0	1	-0.33	-0.34	0.71	2007, 2009, 2011
C2orf72	ENST00000373640.4	chromosome 2 open reading frame 72	3885	1	0	0	1	0	0	0	0	0	-0.33	-0.35	0.71	2011
CASK	ENST00000421587.2	calcium/calmodulin-dependent serine protein kinase (MAGUK family)	892	1	0	1	0	0	0	0	0	0	-0.32	-0.33	0.71	2011
BTLA	ENST00000334529.5	B and T lymphocyte associated	5	1	0	1	0	0	0	0	0	2	-0.3	-0.35	0.71	2009, 2011
AMMECR1	ENST00000262844.5	Alport syndrome, mental retardation, midface hypoplasia and elliptocytosis chromosomal region gene 1	5	1	0	1	0	1	0	0	1	1	-0.3	-0.3	0.71	2009, 2011
SIAH1	ENST00000380006.2	siah E3 ubiquitin protein ligase 1	34	1	0	1	0	0	0	0	0	0	-0.27	-0.27	0.71	2005, 2007, 2009, 2011
LRP1B	ENST00000389484.3	low density lipoprotein receptor-related protein 1B	26	1	0	1	0	0	0	0	0	0	-0.25	-0.25	0.71	2005, 2007, 2009, 2011
DSEL	ENST00000310045.7	dermatan sulfate epimerase-like	26	1	0	1	0	1	0	0	1	1	-0.2	-0.29	0.71	2011
RAB11FIP2	ENST00000355624.3	RAB11 family interacting protein 2 (class I)	449	1	0	1	0	0	0	0	0	0	-0.18	-0.19	0.71	2005, 2007, 2009, 2011
GRAMD3	ENST00000285689.3	GRAM domain containing 3	232	1	0	1	0	0	0	0	0	0	-0.18	-0.18	0.71	2007, 2009, 2011
LPHN2	ENST00000370715.1	latrophilin 2	407	1	0	1	0	0	0	0	0	0	-0.17	-0.17	0.71	2005, 2007, 2009, 2011
SOX6	ENST00000316399.6	SRY (sex determining region Y)-box 6	22	1	0	1	0	1	0	1	0	2	-0.09	-0.26	0.71	2011
ATG14	ENST00000247178.5	autophagy related 14	25	1	0	1	0	0	0	0	0	2	-0.07	-0.42	0.71	2005, 2007, 2009, 2011
XKR4	ENST00000327381.6	XK, Kell blood group complex subunit-related family, member 4	5	1	1	0	0	1	0	1	0	4	-0.05	-0.05	0.71
SLC6A4	ENST00000401766.2	solute carrier family 6 (neurotransmitter transporter), member 4	73	1	0	1	0	1	0	1	0	0	-0.04	-0.28	0.71	2005, 2007, 2011
PELP1	ENST00000574876.1	proline, glutamate and leucine rich protein 1	266	1	0	1	0	0	0	0	0	0	-0.01	-0.4	0.71
CDC42EP2	ENST00000279249.2	CDC42 effector protein (Rho GTPase binding) 2	449	1	0	1	0	0	0	0	0	0	-0.01	-0.31	0.71	2005, 2007, 2009, 2011
MYADM	ENST00000391770.4	myeloid-associated differentiation marker	3436	1	0	1	0	1	0	1	0	0	0	-0.35	0.71	2009, 2011
ZNF436	ENST00000314011.4	zinc finger protein 436	73	1	0	1	0	0	0	0	0	1	0	-0.28	0.71	2007, 2009, 2011
PHACTR2	ENST00000427704.2	phosphatase and actin regulator 2	274	1	0	0	1	3	0	1	2	1	-0.5	-0.54	0.7	2005, 2007, 2009
USP42	ENST00000306177.5	ubiquitin specific peptidase 42	86	1	0	1	0	0	0	0	0	0	-0.38	-0.38	0.7	2007, 2009, 2011
KCNAB1	ENST00000302490.8	potassium voltage-gated channel, shaker-related subfamily, beta member 1	5	1	0	1	0	0	0	0	0	0	-0.2	-0.2	0.7	2005, 2007, 2009, 2011
SEPT11	ENST00000264893.6	septin 11	515	1	0	1	0	0	0	0	0	0	-0.19	-0.2	0.7	2009, 2011
CHD9	ENST00000566029.1	chromodomain helicase DNA binding protein 9	447	1	0	0	1	0	0	0	0	0	-0.17	-0.18	0.7	2005, 2007, 2009, 2011
FAT3	ENST00000298047.6	FAT atypical cadherin 3	30	1	0	1	0	1	0	1	0	2	-0.13	-0.13	0.7	2009
RIMKLB	ENST00000357529.3	ribosomal modification protein rimK-like family member B	164	1	0	1	0	0	0	0	0	0	-0.1	-0.2	0.7	2007, 2009, 2011
FRYL	ENST00000503238.1	FRY-like	276	1	0	1	0	0	0	0	0	0	-0.08	-0.08	0.7	2007, 2009, 2011
RLIM	ENST00000332687.6	ring finger protein, LIM domain interacting	662	1	0	1	0	1	0	1	0	3	-0.02	-0.19	0.7	2011
PIAS2	ENST00000585916.1	protein inhibitor of activated STAT, 2	194	1	0	1	0	0	0	0	0	1	-0.02	-0.38	0.7
KCNC2	ENST00000393288.2	potassium voltage-gated channel, Shaw-related subfamily, member 2	5	1	0	1	0	0	0	0	0	1	0	-0.09	0.7
IL7R	ENST00000343305.4	interleukin 7 receptor	293	1	0	0	1	1	1	0	0	0	-0.67	-0.7	0.69
MKNK1	ENST00000341183.5	MAP kinase interacting serine/threonine kinase 1	150	1	1	0	0	0	0	0	0	2	-0.56	-0.56	0.69	2009, 2011
WWP1	ENST00000517970.1	WW domain containing E3 ubiquitin protein ligase 1	161	1	0	1	0	0	0	0	0	2	-0.46	-0.47	0.69	2005, 2007, 2009, 2011
TFAP2D	ENST00000008391.3	transcription factor AP-2 delta (activating enhancer binding protein 2 delta)	5	1	0	1	0	0	0	0	0	0	-0.43	-0.43	0.69	2005, 2007, 2009, 2011
FSD1	ENST00000597590.1	fibronectin type III and SPRY domain containing 1	81	1	0	1	0	0	0	0	0	0	-0.41	-0.41	0.69	2005, 2007, 2009, 2011
PDIA6	ENST00000272227.3	protein disulfide isomerase family A, member 6	23851	1	0	1	0	0	0	0	0	0	-0.36	-0.36	0.69	2005, 2007, 2009, 2011
HOXA10	ENST00000283921.4	homeobox A10	1910	1	0	1	0	0	0	0	0	0	-0.36	-0.39	0.69	2005, 2007, 2009, 2011
TAB3	ENST00000378933.1	TGF-beta activated kinase 1/MAP3K7 binding protein 3	201	1	0	1	0	1	0	1	0	0	-0.35	-0.35	0.69	2007, 2009, 2011
SEH1L	ENST00000262124.11	SEH1-like (S. cerevisiae)	632	1	0	1	0	0	0	0	0	1	-0.35	-0.38	0.69	2011
PTHLH	ENST00000395872.1	parathyroid hormone-like hormone	32	1	0	1	0	0	0	0	0	0	-0.33	-0.33	0.69	2011
CECR6	ENST00000399875.1	cat eye syndrome chromosome region, candidate 6	5	1	0	1	0	1	0	1	0	2	-0.28	-0.28	0.69	2005, 2007, 2009, 2011
JARID2	ENST00000341776.2	jumonji, AT rich interactive domain 2	199	1	0	1	0	0	0	0	0	1	-0.26	-0.27	0.69	2009, 2011
CNIH2	ENST00000528852.1	cornichon family AMPA receptor auxiliary protein 2	158	1	0	1	0	0	0	0	0	0	-0.25	-0.25	0.69	2005, 2007, 2009, 2011
PAFAH1B2	ENST00000527958.1	platelet-activating factor acetylhydrolase 1b, catalytic subunit 2 (30kDa)	180	1	0	1	0	0	0	0	0	1	-0.24	-0.33	0.69	2011
RORA	ENST00000335670.6	RAR-related orphan receptor A	102	1	0	1	0	0	0	0	0	1	-0.19	-0.23	0.69	2011
PRKG1	ENST00000373985.1	protein kinase, cGMP-dependent, type I	12	1	0	1	0	0	0	0	0	0	-0.19	-0.19	0.69	2007, 2009, 2011
BACH2	ENST00000257749.4	BTB and CNC homology 1, basic leucine zipper transcription factor 2	74	1	0	1	0	0	0	0	0	2	-0.19	-0.2	0.69	2005, 2007, 2009, 2011
XPO4	ENST00000400602.2	exportin 4	718	1	0	0	1	0	0	0	0	0	-0.18	-0.19	0.69	2005, 2007, 2009, 2011
EN2	ENST00000297375.4	engrailed homeobox 2	86	1	0	1	0	0	0	0	0	0	-0.17	-0.28	0.69	2009, 2011
EVI5	ENST00000370331.1	ecotropic viral integration site 5	172	1	0	1	0	1	0	1	0	0	-0.17	-0.21	0.69	2009, 2011
OTUD7B	ENST00000369135.4	OTU domain containing 7B	299	1	0	1	0	0	0	0	0	1	-0.17	-0.2	0.69	2011
GPC6	ENST00000377047.4	glypican 6	410	1	0	1	0	0	0	0	0	1	-0.16	-0.16	0.69	2011
ZNF654	ENST00000309495.5	zinc finger protein 654	456	1	0	1	0	0	0	0	0	0	-0.15	-0.17	0.69	2007, 2009, 2011
PPP1R11	ENST00000376773.1	protein phosphatase 1, regulatory (inhibitor) subunit 11	17	1	0	1	0	0	0	0	0	0	-0.13	-0.35	0.69
SUZ12	ENST00000322652.5	SUZ12 polycomb repressive complex 2 subunit	104	1	0	1	0	0	0	0	0	1	-0.09	-0.31	0.69	2009, 2011
OGT	ENST00000373719.3	O-linked N-acetylglucosamine (GlcNAc) transferase	1036	1	0	1	0	0	0	0	0	0	-0.09	-0.2	0.69	2005, 2007, 2009, 2011
FBXO10	ENST00000432825.2	F-box protein 10	14	1	0	1	0	0	0	0	0	0	-0.09	-0.09	0.69	2007, 2009, 2011
AKIRIN1	ENST00000432648.3	akirin 1	798	1	0	0	1	0	0	0	0	2	-0.07	-0.31	0.69
STRBP	ENST00000447404.2	spermatid perinuclear RNA binding protein	575	1	0	1	0	2	0	0	2	0	-0.05	-0.33	0.69	2011
CACNA2D1	ENST00000356860.3	calcium channel, voltage-dependent, alpha 2/delta subunit 1	418	1	1	0	0	2	0	2	0	0	-0.49	-0.5	0.68
GRM7	ENST00000486284.1	glutamate receptor, metabotropic 7	5	1	0	1	0	0	0	0	0	1	-0.38	-0.38	0.68	2005, 2007, 2009, 2011
SIDT2	ENST00000324225.4	SID1 transmembrane family, member 2	341	1	0	1	0	1	0	0	1	0	-0.38	-0.38	0.68	2007, 2009, 2011
ZNF275	ENST00000370251.3	zinc finger protein 275	465	1	0	1	0	0	0	0	0	2	-0.37	-0.39	0.68	2011
CSRNP2	ENST00000228515.1	cysteine-serine-rich nuclear protein 2	104	1	0	1	0	0	0	0	0	1	-0.33	-0.34	0.68	2009, 2011
AP2B1	ENST00000262325.7	adaptor-related protein complex 2, beta 1 subunit	353	1	0	1	0	0	0	0	0	1	-0.33	-0.41	0.68
LATS2	ENST00000382592.4	large tumor suppressor kinase 2	464	1	0	1	0	0	0	0	0	1	-0.31	-0.31	0.68	2005, 2007, 2009, 2011
VTI1B	ENST00000554659.1	vesicle transport through interaction with t-SNAREs 1B	264	1	0	1	0	0	0	0	0	0	-0.31	-0.31	0.68
HDGF	ENST00000357325.5	hepatoma-derived growth factor	10112	1	0	1	0	0	0	0	0	1	-0.31	-0.31	0.68	2005, 2007, 2009, 2011
DEDD	ENST00000368006.3	death effector domain containing	239	1	0	1	0	2	0	1	1	0	-0.31	-0.49	0.68	2003, 2005, 2007, 2009, 2011
RGAG1	ENST00000465301.2	retrotransposon gag domain containing 1	5	1	0	0	1	0	0	0	0	0	-0.3	-0.3	0.68	2009, 2011
PTCH1	ENST00000430669.2	patched 1	123	1	0	1	0	0	0	0	0	0	-0.29	-0.29	0.68	2011
AKAP12	ENST00000402676.2	A kinase (PRKA) anchor protein 12	913	1	0	1	0	0	0	0	0	0	-0.27	-0.27	0.68	2011
SLC35G1	ENST00000371408.3	solute carrier family 35, member G1	227	1	0	1	0	0	0	0	0	0	-0.27	-0.27	0.68	2007, 2009, 2011
SYDE1	ENST00000342784.2	synapse defective 1, Rho GTPase, homolog 1 (C. elegans)	249	1	0	1	0	0	0	0	0	0	-0.25	-0.25	0.68	2007, 2009, 2011
ETV3	ENST00000368192.4	ets variant 3	37	1	0	1	0	0	0	0	0	0	-0.23	-0.23	0.68
FAM171A2	ENST00000293443.7	family with sequence similarity 171, member A2	85	1	0	1	0	1	0	0	1	0	-0.23	-0.23	0.68
WAPAL	ENST00000298767.5	wings apart-like homolog (Drosophila)	185	1	0	1	0	0	0	0	0	0	-0.21	-0.23	0.68	2007, 2009, 2011
ARFGAP2	ENST00000426335.2	ADP-ribosylation factor GTPase activating protein 2	3549	1	0	1	0	0	0	0	0	1	-0.2	-0.2	0.68	2005, 2007, 2009, 2011
IRF2BPL	ENST00000238647.3	interferon regulatory factor 2 binding protein-like	2145	1	0	1	0	0	0	0	0	0	-0.2	-0.2	0.68	2005, 2007, 2009, 2011
CD164	ENST00000368961.5	CD164 molecule, sialomucin	2038	1	0	1	0	0	0	0	0	0	-0.18	-0.2	0.68	2005, 2007, 2009, 2011
FGF18	ENST00000274625.5	fibroblast growth factor 18	5	1	0	1	0	0	0	0	0	0	-0.18	-0.18	0.68	2011
RAPGEF1	ENST00000372189.3	Rap guanine nucleotide exchange factor (GEF) 1	335	1	0	1	0	2	0	2	0	1	-0.16	-0.17	0.68	2011
VTI1A	ENST00000393077.2	vesicle transport through interaction with t-SNAREs 1A	376	1	0	1	0	0	0	0	0	0	-0.14	-0.19	0.68	2007, 2009, 2011
CDC25B	ENST00000245960.5	cell division cycle 25B	3358	1	0	1	0	0	0	0	0	0	-0.13	-0.13	0.68	2009, 2011
SEPT2	ENST00000391971.2	septin 2	1445	1	0	1	0	0	0	0	0	0	-0.12	-0.31	0.68	2005, 2007, 2009
PPFIA3	ENST00000334186.4	protein tyrosine phosphatase, receptor type, f polypeptide (PTPRF), interacting protein (liprin), alpha 3	167	1	0	0	1	0	0	0	0	0	-0.09	-0.09	0.68	2005, 2007, 2009, 2011
ACSL4	ENST00000469796.2	acyl-CoA synthetase long-chain family member 4	229	1	1	0	0	0	0	0	0	0	-0.08	-0.15	0.68	2005, 2007, 2009, 2011
POLR3F	ENST00000377603.4	polymerase (RNA) III (DNA directed) polypeptide F, 39 kDa	47	1	1	0	0	0	0	0	0	0	-0.61	-0.61	0.67	2005, 2007, 2009, 2011
HEPHL1	ENST00000315765.9	hephaestin-like 1	5	1	0	1	0	0	0	0	0	1	-0.38	-0.38	0.67	2009, 2011
SYDE2	ENST00000341460.5	synapse defective 1, Rho GTPase, homolog 2 (C. elegans)	72	1	1	0	0	0	0	0	0	0	-0.36	-0.36	0.67	2009, 2011
AP2A1	ENST00000354293.5	adaptor-related protein complex 2, alpha 1 subunit	285	1	0	1	0	0	0	0	0	0	-0.33	-0.33	0.67	2005, 2007, 2009, 2011
ZSWIM3	ENST00000255152.2	zinc finger, SWIM-type containing 3	52	1	0	1	0	0	0	0	0	0	-0.33	-0.33	0.67	2005, 2007, 2009, 2011
RELT	ENST00000064780.2	RELT tumor necrosis factor receptor	412	1	0	1	0	0	0	0	0	0	-0.3	-0.3	0.67	2011
ATF6	ENST00000367942.3	activating transcription factor 6	382	1	1	0	0	1	0	1	0	1	-0.28	-0.59	0.67
EPHA1	ENST00000275815.3	EPH receptor A1	13	1	0	1	0	0	0	0	0	0	-0.27	-0.27	0.67	2005, 2007, 2009, 2011
SERINC3	ENST00000342374.4	serine incorporator 3	1218	1	0	1	0	0	0	0	0	1	-0.23	-0.34	0.67
PDCD6IP	ENST00000307296.3	programmed cell death 6 interacting protein	6149	1	0	1	0	0	0	0	0	1	-0.22	-0.22	0.67	2009, 2011
MINK1	ENST00000347992.7	misshapen-like kinase 1	1983	1	0	1	0	0	0	0	0	0	-0.15	-0.15	0.67	2005, 2007, 2009, 2011
LIN28B	ENST00000345080.4	lin-28 homolog B (C. elegans)	118	1	0	1	0	0	0	0	0	0	-0.12	-0.12	0.67	2009, 2011
NLGN1	ENST00000457714.1	neuroligin 1	36	1	0	1	0	1	0	1	0	0	-0.1	-0.12	0.67	2005, 2007, 2009, 2011
ANKRD33B	ENST00000296657.5	ankyrin repeat domain 33B	9	1	0	1	0	1	0	1	0	0	-0.1	-0.25	0.67	2011
FAM160B1	ENST00000369248.4	family with sequence similarity 160, member B1	91	1	0	1	0	0	0	0	0	0	-0.07	-0.11	0.67	2009, 2011
YOD1	ENST00000315927.4	YOD1 deubiquitinase	55	1	0	1	0	2	0	1	1	0	-0.06	-0.38	0.67	2007, 2009
KIAA0226	ENST00000273582.5	KIAA0226	89	1	0	1	0	0	0	0	0	0	-0.02	-0.02	0.67	2009, 2011
MYO1A	ENST00000300119.3	myosin IA	106	1	0	1	0	1	0	0	1	1	-0.01	-0.03	0.67
C17orf85	ENST00000158149.3	chromosome 17 open reading frame 85	718	1	0	1	0	0	0	0	0	0	-0.01	-0.25	0.67
WSB2	ENST00000315436.3	WD repeat and SOCS box containing 2	938	1	0	1	0	0	0	0	0	0	0	-0.27	0.67	2009, 2011
YWHAH	ENST00000397492.1	tyrosine 3-monooxygenase/tryptophan 5-monooxygenase activation protein, eta polypeptide	7321	1	0	1	0	1	0	0	1	0	-0.67	-0.7	0.66	2005, 2007, 2009, 2011
ENTPD7	ENST00000370489.4	ectonucleoside triphosphate diphosphohydrolase 7	136	3	0	3	0	0	0	0	0	1	-0.6	-0.61	0.66	2011
TMEM33	ENST00000504986.1	transmembrane protein 33	1470	1	0	1	0	1	0	1	0	1	-0.42	-0.52	0.66	2005, 2007, 2011
CREBL2	ENST00000228865.2	cAMP responsive element binding protein-like 2	218	1	1	0	0	2	0	2	0	1	-0.4	-0.72	0.66	2005, 2007, 2009, 2011
VAT1	ENST00000355653.3	vesicle amine transport 1	2844	1	0	1	0	1	0	1	0	2	-0.37	-0.37	0.66	2005, 2007, 2009, 2011
ANKIB1	ENST00000265742.3	ankyrin repeat and IBR domain containing 1	127	1	0	1	0	3*	0	2	0	0	-0.37	-0.37	0.66	2011
RBBP6	ENST00000319715.4	retinoblastoma binding protein 6	123	1	0	1	0	0	0	0	0	0	-0.34	-0.34	0.66	2005, 2007, 2009, 2011
MAP4	ENST00000383737.4	microtubule-associated protein 4	3914	1	0	1	0	0	0	0	0	1	-0.33	-0.33	0.66	2011
ESRRG	ENST00000361525.3	estrogen-related receptor gamma	5	1	0	1	0	0	0	0	0	2	-0.25	-0.25	0.66	2005, 2007, 2009, 2011
USP7	ENST00000344836.4	ubiquitin specific peptidase 7 (herpes virus-associated)	656	1	0	1	0	0	0	0	0	0	-0.24	-0.24	0.66	2009, 2011
MYO1C	ENST00000359786.5	myosin IC	1073	1	0	1	0	0	0	0	0	0	-0.24	-0.25	0.66	2009, 2011
ITGA10	ENST00000369304.3	integrin, alpha 10	62	1	0	1	0	0	0	0	0	0	-0.23	-0.23	0.66	2009, 2011
TMEM154	ENST00000304385.3	transmembrane protein 154	5	1	0	1	0	0	0	0	0	0	-0.22	-0.22	0.66	2009, 2011
ZCCHC2	ENST00000269499.5	zinc finger, CCHC domain containing 2	13	1	0	1	0	0	0	0	0	0	-0.22	-0.22	0.66	2005, 2007, 2009, 2011
PID1	ENST00000392054.3	phosphotyrosine interaction domain containing 1	896	1	0	1	0	0	0	0	0	0	-0.21	-0.25	0.66	2007, 2009, 2011
MGRN1	ENST00000415496.1	mahogunin ring finger 1, E3 ubiquitin protein ligase	2337	1	0	1	0	1	0	1	0	1	-0.19	-0.19	0.66
SESN1	ENST00000436639.2	sestrin 1	96	1	0	1	0	1	1	0	0	0	-0.18	-0.18	0.66	2005, 2007, 2009, 2011
ELMO2	ENST00000290246.6	engulfment and cell motility 2	22	1	0	1	0	0	0	0	0	0	-0.17	-0.17	0.66	2007, 2009, 2011
FADS6	ENST00000310226.6	fatty acid desaturase 6	12	1	0	1	0	2	0	2	0	1	-0.17	-0.31	0.66
MARCH9	ENST00000266643.5	membrane-associated ring finger (C3HC4) 9	328	1	0	0	1	0	0	0	0	1	-0.11	-0.29	0.66
SMYD5	ENST00000389501.4	SMYD family member 5	344	1	0	1	0	0	0	0	0	0	-0.09	-0.09	0.66	2005, 2007, 2009, 2011
FUBP1	ENST00000370767.1	far upstream element (FUSE) binding protein 1	2021	1	0	0	1	1	0	1	0	0	-0.08	-0.23	0.66	2007
PHC3	ENST00000495893.2	polyhomeotic homolog 3 (Drosophila)	366	1	0	1	0	4	0	4	0	1	-0.08	-0.3	0.66	2009, 2011
CD180	ENST00000256447.4	CD180 molecule	5	1	0	1	0	0	0	0	0	2	0	-0.2	0.66
SMS	ENST00000404933.2	spermine synthase	14	1	0	1	0	1	0	1	0	1	0	-0.71	0.66
WISP1	ENST00000517423.1	WNT1 inducible signaling pathway protein 1	5	1	0	1	0	1	0	1	0	0	0	-0.23	0.66	2005, 2007, 2009, 2011
CCDC19	ENST00000368099.4	coiled-coil domain containing 19	5	1	1	0	0	0	0	0	0	0	-0.68	-0.68	0.65	2009, 2011
RARB	ENST00000437042.2	retinoic acid receptor, beta	48	1	0	1	0	0	0	0	0	0	-0.41	-0.41	0.65	2005, 2007, 2009, 2011
KCNN4	ENST00000262888.3	potassium intermediate/small conductance calcium-activated channel, subfamily N, member 4	142	1	0	1	0	1	0	1	0	0	-0.35	-0.35	0.65	2005, 2007, 2009, 2011
RAP2C	ENST00000342983.2	RAP2C, member of RAS oncogene family	604	1	0	1	0	0	0	0	0	0	-0.35	-0.35	0.65	2005, 2007, 2009, 2011
VMA21	ENST00000330374.6	VMA21 vacuolar H+-ATPase homolog (S. cerevisiae)	2162	1	0	1	0	0	0	0	0	1	-0.35	-0.35	0.65	2007, 2009, 2011
RAB4B	ENST00000357052.2	RAB4B, member RAS oncogene family	52	1	0	1	0	0	0	0	0	0	-0.34	-0.34	0.65	2005, 2007, 2009, 2011
SLC41A2	ENST00000258538.3	solute carrier family 41 (magnesium transporter), member 2	224	1	0	1	0	0	0	0	0	0	-0.27	-0.34	0.65	2011
SLITRK6	ENST00000400286.2	SLIT and NTRK-like family, member 6	5	1	0	1	0	0	0	0	0	0	-0.26	-0.26	0.65	2009, 2011
UBE2W	ENST00000517608.1	ubiquitin-conjugating enzyme E2W (putative)	102	1	0	1	0	0	0	0	0	4	-0.26	-0.33	0.65
PURB	ENST00000395699.2	purine-rich element binding protein B	497	1	0	1	0	0	0	0	0	1	-0.26	-0.27	0.65	2005, 2007, 2009, 2011
PPP2R5C	ENST00000422945.2	protein phosphatase 2, regulatory subunit B', gamma	1584	1	0	1	0	1	0	1	0	1	-0.22	-0.22	0.65	2005, 2007, 2009, 2011
PI4KB	ENST00000368874.4	phosphatidylinositol 4-kinase, catalytic, beta	1504	1	0	1	0	0	0	0	0	0	-0.2	-0.2	0.65	2005, 2007, 2009, 2011
JPH1	ENST00000342232.4	junctophilin 1	53	1	0	1	0	0	0	0	0	0	-0.19	-0.19	0.65	2011
KMT2D	ENST00000301067.7	lysine (K)-specific methyltransferase 2D	78	1	0	1	0	0	0	0	0	1	-0.16	-0.16	0.65	2007, 2009, 2011
SIPA1L2	ENST00000366630.1	signal-induced proliferation-associated 1 like 2	182	1	0	1	0	0	0	0	0	0	-0.12	-0.14	0.65	2005, 2007, 2009
PAK7	ENST00000378423.1	p21 protein (Cdc42/Rac)-activated kinase 7	6	1	0	1	0	0	0	0	0	0	-0.12	-0.12	0.65	2005, 2007, 2009, 2011
SPEN	ENST00000375759.3	spen homolog, transcriptional regulator (Drosophila)	7	1	0	1	0	0	0	0	0	0	-0.06	-0.06	0.65	2007, 2009, 2011
KRTAP4-4	ENST00000390661.3	keratin associated protein 4-4	5	1	0	1	0	0	0	0	0	4	-0.78	-0.78	0.64	2005, 2007, 2009, 2011
PROSC	ENST00000328195.3	proline synthetase co-transcribed homolog (bacterial)	414	1	0	1	0	0	0	0	0	1	-0.32	-0.32	0.64	2011
IDH3A	ENST00000299518.2	isocitrate dehydrogenase 3 (NAD+) alpha	915	1	0	1	0	0	0	0	0	2	-0.31	-0.48	0.64	2009, 2011
ERC2	ENST00000288221.6	ELKS/RAB6-interacting/CAST family member 2	11	1	0	1	0	2	0	2	0	0	-0.29	-0.29	0.64	2007, 2009, 2011
MAFA	ENST00000333480.2	v-maf avian musculoaponeurotic fibrosarcoma oncogene homolog A	7	1	0	0	1	1	0	1	0	1	-0.29	-0.32	0.64	2011
DCUN1D4	ENST00000334635.5	DCN1, defective in cullin neddylation 1, domain containing 4	1118	1	0	1	0	0	0	0	0	1	-0.26	-0.27	0.64	2007, 2009, 2011
E2F7	ENST00000416496.2	E2F transcription factor 7	308	1	0	1	0	0	0	0	0	2	-0.26	-0.28	0.64	2005, 2007, 2009, 2011
PEX5	ENST00000266563.5	peroxisomal biogenesis factor 5	2114	1	0	1	0	0	0	0	0	0	-0.24	-0.24	0.64	2007, 2009, 2011
WDR47	ENST00000400794.3	WD repeat domain 47	185	1	0	1	0	0	0	0	0	1	-0.24	-0.24	0.64	2005, 2007, 2009, 2011
CNKSR2	ENST00000379510.3	connector enhancer of kinase suppressor of Ras 2	85	1	0	1	0	0	0	0	0	1	-0.23	-0.27	0.64	2011
TBX21	ENST00000177694.1	T-box 21	5	1	0	1	0	0	0	0	0	1	-0.23	-0.23	0.64	2009, 2011
FAM81A	ENST00000288228.5	family with sequence similarity 81, member A	53	1	1	0	0	0	0	0	0	2	-0.21	-0.42	0.64	2007, 2009, 2011
SUMO3	ENST00000332859.6	small ubiquitin-like modifier 3	11677	1	0	1	0	0	0	0	0	0	-0.19	-0.37	0.64	2007, 2009, 2011
SETD1B	ENST00000267197.5	SET domain containing 1B	703	1	0	1	0	0	0	0	0	1	-0.12	-0.12	0.64	2011
GIGYF1	ENST00000275732.5	GRB10 interacting GYF protein 1	5	1	0	1	0	0	0	0	0	1	-0.11	-0.11	0.64	2007, 2009, 2011
CDX2	ENST00000381020.7	caudal type homeobox 2	563	1	0	1	0	0	0	0	0	4	-0.05	-0.43	0.64	2005, 2007
HNRNPA2B1	ENST00000354667.4	heterogeneous nuclear ribonucleoprotein A2/B1	25319	1	0	1	0	0	0	0	0	0	-0.04	-0.3	0.64	2009, 2011
PHF21A	ENST00000257821.4	PHD finger protein 21A	301	1	0	1	0	1	0	1	0	2	-0.01	-0.12	0.64	2009, 2011
GRK5	ENST00000392870.2	G protein-coupled receptor kinase 5	337	1	0	1	0	1	0	0	1	0	0	-0.26	0.64
LCOR	ENST00000371103.3	ligand dependent nuclear receptor corepressor	94	1	0	1	0	3	0	3	0	2	-0.44	-0.45	0.63	2011
FSTL1	ENST00000295633.3	follistatin-like 1	6788	1	0	0	1	2	0	2	0	2	-0.34	-0.6	0.63
PPIF	ENST00000394579.3	peptidylprolyl isomerase F	9304	1	0	1	0	0	0	0	0	1	-0.28	-0.28	0.63	2009
ATP2B2	ENST00000352432.4	ATPase, Ca++ transporting, plasma membrane 2	170	1	0	1	0	3	0	3	0	2	-0.24	-0.26	0.63	2005, 2007, 2011
OTX1	ENST00000366671.3	orthodenticle homeobox 1	11	1	0	1	0	0	0	0	0	0	-0.22	-0.22	0.63	2005, 2007, 2009, 2011
RAB3D	ENST00000222120.3	RAB3D, member RAS oncogene family	111	1	0	1	0	0	0	0	0	0	-0.22	-0.22	0.63	2011
KLHL26	ENST00000300976.4	kelch-like family member 26	238	1	0	1	0	0	0	0	0	0	-0.18	-0.18	0.63	2009
MTMR4	ENST00000579925.1	myotubularin related protein 4	150	1	0	1	0	0	0	0	0	1	-0.18	-0.19	0.63	2005, 2007, 2009, 2011
MAP3K4	ENST00000366919.2	mitogen-activated protein kinase kinase kinase 4	241	1	0	1	0	0	0	0	0	0	-0.16	-0.16	0.63	2005, 2007, 2009, 2011
GIT1	ENST00000579937.1	G protein-coupled receptor kinase interacting ArfGAP 1	18	1	0	1	0	0	0	0	0	2	-0.14	-0.18	0.63	2009, 2011
FNDC3B	ENST00000336824.4	fibronectin type III domain containing 3B	509	1	0	1	0	0	0	0	0	1	-0.07	-0.13	0.63	2011
AKAP13	ENST00000394518.2	A kinase (PRKA) anchor protein 13	53	1	0	1	0	0	0	0	0	0	-0.06	-0.07	0.63	2009, 2011
SCUBE3	ENST00000274938.7	signal peptide, CUB domain, EGF-like 3	47	1	0	1	0	0	0	0	0	1	-0.04	-0.07	0.63
SH3PXD2A	ENST00000369774.4	SH3 and PX domains 2A	152	1	0	1	0	0	0	0	0	3	-0.04	-0.04	0.63	2009, 2011
PTH	ENST00000282091.1	parathyroid hormone	5	1	1	0	0	0	0	0	0	0	-0.73	-0.73	0.62	2005, 2007, 2009, 2011
SNCG	ENST00000348795.4	synuclein, gamma (breast cancer-specific protein 1)	375	1	0	1	0	0	0	0	0	0	-0.4	-0.41	0.62	2009, 2011
CLSPN	ENST00000318121.3	claspin	92	1	0	1	0	2	0	2	0	1	-0.38	-0.56	0.62	2011
YWHAQ	ENST00000381844.4	tyrosine 3-monooxygenase/tryptophan 5-monooxygenase activation protein, theta polypeptide	473	1	0	1	0	0	0	0	0	0	-0.35	-0.35	0.62	2005, 2007, 2009, 2011
PIM1	ENST00000373509.5	pim-1 oncogene	2041	1	0	1	0	0	0	0	0	2	-0.34	-0.34	0.62	2005, 2007, 2009, 2011
SUCO	ENST00000367723.4	SUN domain containing ossification factor	86	1	0	1	0	0	0	0	0	0	-0.27	-0.32	0.62	2007, 2009, 2011
ZC3H11A	ENST00000332127.4	zinc finger CCCH-type containing 11A	71	1	0	0	1	0	0	0	0	0	-0.27	-0.27	0.62	2011
PIM3	ENST00000360612.4	pim-3 oncogene	9484	1	0	1	0	0	0	0	0	1	-0.26	-0.26	0.62	2009, 2011
FURIN	ENST00000268171.3	furin (paired basic amino acid cleaving enzyme)	2306	1	0	1	0	0	0	0	0	0	-0.26	-0.26	0.62	2005, 2007, 2009, 2011
MIB1	ENST00000261537.6	mindbomb E3 ubiquitin protein ligase 1	897	1	0	1	0	3	0	2	1	4	-0.25	-0.25	0.62	2011
CARD10	ENST00000403299.1	caspase recruitment domain family, member 10	65	1	0	1	0	1	1	0	0	0	-0.22	-0.22	0.62	2005, 2007, 2009, 2011
ARL10	ENST00000310389.5	ADP-ribosylation factor-like 10	236	1	0	1	0	0	0	0	0	0	-0.22	-0.27	0.62	2007, 2009, 2011
CLDN2	ENST00000336803.1	claudin 2	19	1	0	1	0	0	0	0	0	1	-0.21	-0.21	0.62	2005, 2007, 2009, 2011
HSPG2	ENST00000374695.3	heparan sulfate proteoglycan 2	616	1	0	0	1	0	0	0	0	0	-0.2	-0.21	0.62	2005, 2007, 2009, 2011
SEL1L3	ENST00000399878.3	sel-1 suppressor of lin-12-like 3 (C. elegans)	155	1	1	0	0	0	0	0	0	0	-0.2	-0.38	0.62	2009, 2011
CAMKV	ENST00000296471.7	CaM kinase-like vesicle-associated	47	1	0	1	0	0	0	0	0	1	-0.19	-0.19	0.62	2005, 2007, 2011
AATK	ENST00000326724.4	apoptosis-associated tyrosine kinase	307	1	1	0	0	0	0	0	0	0	-0.19	-0.19	0.62	2009, 2011
GABRE	ENST00000370325.1	gamma-aminobutyric acid (GABA) A receptor, epsilon	6	1	0	1	0	0	0	0	0	0	-0.16	-0.16	0.62	2009, 2011
SCN2A	ENST00000375437.2	sodium channel, voltage-gated, type II, alpha subunit	7	1	0	1	0	1	0	1	0	0	-0.15	-0.15	0.62
SMAD2	ENST00000262160.6	SMAD family member 2	1196	1	0	1	0	0	0	0	0	2	-0.1	-0.15	0.62	2009, 2011
GSKIP	ENST00000555181.1	GSK3B interacting protein	1581	1	0	1	0	0	0	0	0	1	-0.06	-0.28	0.62	2007
PLEKHH1	ENST00000329153.5	pleckstrin homology domain containing, family H (with MyTH4 domain) member 1	125	1	0	1	0	0	0	0	0	1	-0.02	-0.1	0.62	2005, 2007, 2009, 2011
IP6K1	ENST00000468463.1	inositol hexakisphosphate kinase 1	406	1	0	1	0	4	0	4	0	2	-0.01	-0.41	0.62
NSG1	ENST00000421177.2	Neuron-specific protein family member 1	25	1	0	1	0	1	0	1	0	1	-0.43	-0.59	0.61	2005, 2007, 2011
TCTA	ENST00000273590.3	T-cell leukemia translocation altered	204	1	0	1	0	0	0	0	0	0	-0.41	-0.41	0.61	2009, 2011
USP19	ENST00000398896.1	ubiquitin specific peptidase 19	323	1	0	1	0	0	0	0	0	0	-0.34	-0.36	0.61	2011
PNISR	ENST00000369239.5	PNN-interacting serine/arginine-rich protein	600	1	0	1	0	0	0	0	0	1	-0.33	-0.36	0.61	2011
PDE3B	ENST00000282096.4	phosphodiesterase 3B, cGMP-inhibited	258	1	0	1	0	0	0	0	0	0	-0.33	-0.34	0.61
KCTD8	ENST00000360029.3	potassium channel tetramerization domain containing 8	5	1	0	1	0	0	0	0	0	0	-0.32	-0.32	0.61	2005, 2007, 2009, 2011
PMM1	ENST00000216259.7	phosphomannomutase 1	1753	1	0	1	0	0	0	0	0	0	-0.3	-0.3	0.61	2009, 2011
LEPREL1	ENST00000319332.5	leprecan-like 1	875	1	0	1	0	1	0	1	0	0	-0.28	-0.39	0.61	2011
COL4A3BP	ENST00000380494.5	collagen, type IV, alpha 3 (Goodpasture antigen) binding protein	134	1	0	1	0	0	0	0	0	0	-0.27	-0.27	0.61	2011
EGLN2	ENST00000593726.1	egl-9 family hypoxia-inducible factor 2	19	1	0	1	0	0	0	0	0	0	-0.26	-0.26	0.61	2005, 2007, 2009, 2011
ARPP21	ENST00000187397.4	cAMP-regulated phosphoprotein, 21kDa	5	1	0	1	0	0	0	0	0	0	-0.26	-0.26	0.61	2011
LIPE	ENST00000244289.4	lipase, hormone-sensitive	7	1	0	1	0	0	0	0	0	0	-0.24	-0.24	0.61	2009, 2011
ZFX	ENST00000539115.1	zinc finger protein, X-linked	583	1	0	1	0	0	0	0	0	0	-0.24	-0.25	0.61	2009, 2011
CHD6	ENST00000373233.3	chromodomain helicase DNA binding protein 6	85	1	0	1	0	1	0	1	0	1	-0.24	-0.24	0.61	2009, 2011
PPFIA2	ENST00000549396.1	protein tyrosine phosphatase, receptor type, f polypeptide (PTPRF), interacting protein (liprin), alpha 2	5	1	0	1	0	0	0	0	0	0	-0.22	-0.23	0.61	2011
PDIK1L	ENST00000374271.4	PDLIM1 interacting kinase 1 like	5	1	0	1	0	0	0	0	0	0	-0.19	-0.19	0.61	2005, 2007, 2009, 2011
PIK3C2A	ENST00000265970.7	phosphatidylinositol-4-phosphate 3-kinase, catalytic subunit type 2 alpha	280	1	0	0	1	0	0	0	0	0	-0.19	-0.19	0.61	2011
RNF43	ENST00000407977.2	ring finger protein 43	52	1	0	1	0	0	0	0	0	0	-0.17	-0.17	0.61	2007, 2009, 2011
KSR1	ENST00000398988.3	kinase suppressor of ras 1	256	1	0	1	0	0	0	0	0	2	-0.15	-0.15	0.61	2009, 2011
CHD5	ENST00000262450.3	chromodomain helicase DNA binding protein 5	5	1	0	1	0	1	0	1	0	2	-0.14	-0.14	0.61	2005, 2007, 2009, 2011
WNT2B	ENST00000369686.5	wingless-type MMTV integration site family, member 2B	5	1	0	0	1	0	0	0	0	3	-0.11	-0.11	0.61	2005, 2007
DCAF8	ENST00000556710.1	DDB1- and CUL4-associated factor 8	1924	1	0	1	0	0	0	0	0	2	-0.08	-0.3	0.61
ESRP2	ENST00000565858.1	epithelial splicing regulatory protein 2	320	1	0	1	0	0	0	0	0	3	-0.03	-0.23	0.61	2009, 2011
SRCAP	ENST00000262518.4	Snf2-related CREBBP activator protein	643	1	0	1	0	0	0	0	0	2	-0.02	-0.2	0.61
SWAP70	ENST00000318950.6	SWAP switching B-cell complex 70kDa subunit	492	1	0	1	0	1	0	0	1	1	-0.41	-0.41	0.6	2009, 2011
SNX11	ENST00000393405.2	sorting nexin 11	20	1	0	1	0	1	0	1	0	4	-0.37	-0.5	0.6
PIEZO1	ENST00000327397.7	piezo-type mechanosensitive ion channel component 1	3837	1	0	1	0	0	0	0	0	0	-0.34	-0.34	0.6	2011
ACSBG1	ENST00000258873.4	acyl-CoA synthetase bubblegum family member 1	5	1	0	1	0	0	0	0	0	1	-0.33	-0.33	0.6	2007
PTPRR	ENST00000440835.2	protein tyrosine phosphatase, receptor type, R	5	1	0	1	0	0	0	0	0	1	-0.29	-0.29	0.6	2009
RELN	ENST00000428762.1	reelin	252	1	0	1	0	0	0	0	0	0	-0.26	-0.26	0.6	2005, 2007, 2011
LAMC1	ENST00000258341.4	laminin, gamma 1 (formerly LAMB2)	1082	1	0	1	0	0	0	0	0	1	-0.26	-0.27	0.6	2005, 2007, 2009, 2011
LLGL2	ENST00000392550.3	lethal giant larvae homolog 2 (Drosophila)	149	1	0	1	0	0	0	0	0	0	-0.25	-0.25	0.6	2009, 2011
RNF111	ENST00000348370.4	ring finger protein 111	395	1	0	1	0	0	0	0	0	2	-0.25	-0.28	0.6	2005, 2007, 2009, 2011
ADAMTSL3	ENST00000286744.5	ADAMTS-like 3	9	1	0	1	0	0	0	0	0	2	-0.21	-0.21	0.6	2005, 2007, 2009, 2011
C16orf52	ENST00000542527.2	chromosome 16 open reading frame 52	102	1	0	0	1	0	0	0	0	1	-0.2	-0.28	0.6
DLST	ENST00000334220.4	dihydrolipoamide S-succinyltransferase (E2 component of 2-oxo-glutarate complex)	64	1	0	1	0	0	0	0	0	0	-0.2	-0.2	0.6	2009, 2011
KLC2	ENST00000394065.2	kinesin light chain 2	11832	1	0	1	0	1	0	1	0	0	-0.19	-0.19	0.6	2005, 2007, 2011
CLUH	ENST00000570628.2	clustered mitochondria (cluA/CLU1) homolog	125	1	0	1	0	0	0	0	0	1	-0.19	-0.23	0.6	2005, 2007, 2009, 2011
RCOR3	ENST00000367006.4	REST corepressor 3	374	1	0	1	0	0	0	0	0	0	-0.18	-0.32	0.6	2009, 2011
NR2C2	ENST00000425241.1	nuclear receptor subfamily 2, group C, member 2	227	1	0	1	0	3	0	2	1	1	-0.17	-0.27	0.6	2009, 2011
PCP4L1	ENST00000504449.1	Purkinje cell protein 4 like 1	23	1	0	1	0	0	0	0	0	0	-0.17	-0.22	0.6
UNC119B	ENST00000344651.4	unc-119 homolog B (C. elegans)	5	1	0	1	0	0	0	0	0	0	-0.17	-0.17	0.6	2009, 2011
KCTD1	ENST00000579973.1	potassium channel tetramerization domain containing 1	33	1	0	1	0	0	0	0	0	0	-0.14	-0.35	0.6	2005, 2007, 2011
TENM3	ENST00000511685.1	teneurin transmembrane protein 3	30	1	0	1	0	0	0	0	0	0	-0.07	-0.07	0.6	2009, 2011
PPIG	ENST00000260970.3	peptidylprolyl isomerase G (cyclophilin G)	470	1	0	1	0	0	0	0	0	2	0	-0.24	0.6
NXPH1	ENST00000405863.1	neurexophilin 1	5	1	0	1	0	0	0	0	0	2	-0.43	-0.43	0.59	2005, 2007, 2009, 2011
SYT4	ENST00000255224.3	synaptotagmin IV	11	1	0	1	0	0	0	0	0	0	-0.35	-0.35	0.59	2009, 2011
SDF2	ENST00000247020.4	stromal cell-derived factor 2	127	1	0	1	0	0	0	0	0	0	-0.35	-0.35	0.59	2009, 2011
VAMP1	ENST00000361716.3	vesicle-associated membrane protein 1 (synaptobrevin 1)	8	1	0	1	0	0	0	0	0	0	-0.3	-0.3	0.59	2005, 2007, 2009, 2011
CSF1	ENST00000329608.6	colony stimulating factor 1 (macrophage)	290	1	0	1	0	0	0	0	0	3	-0.28	-0.28	0.59
HPSE2	ENST00000370546.1	heparanase 2	12	1	0	1	0	2	0	2	0	1	-0.19	-0.36	0.59	2011
GPR153	ENST00000377893.2	G protein-coupled receptor 153	39	1	0	1	0	0	0	0	0	1	-0.19	-0.19	0.59	2011
KCNC4	ENST00000369787.3	potassium voltage-gated channel, Shaw-related subfamily, member 4	138	1	0	1	0	2	0	2	0	1	-0.18	-0.28	0.59	2009, 2011
NFAM1	ENST00000329021.5	NFAT activating protein with ITAM motif 1	7	1	0	1	0	2	0	2	0	3	-0.17	-0.37	0.59
BAG4	ENST00000287322.4	BCL2-associated athanogene 4	29	1	0	1	0	1	0	1	0	1	-0.16	-0.28	0.59	2011
UBAP1	ENST00000545103.1	ubiquitin associated protein 1	357	1	0	1	0	0	0	0	0	0	-0.12	-0.13	0.59	2007, 2009, 2011
ROCK2	ENST00000315872.6	Rho-associated, coiled-coil containing protein kinase 2	142	1	0	1	0	1	0	1	0	1	-0.09	-0.15	0.59
LRP2	ENST00000263816.3	low density lipoprotein receptor-related protein 2	56	1	0	1	0	0	0	0	0	0	-0.09	-0.21	0.59	2007, 2009, 2011
AMOTL2	ENST00000249883.5	angiomotin like 2	78	1	0	1	0	0	0	0	0	1	0	-0.2	0.59	2009, 2011
OMG	ENST00000247271.4	oligodendrocyte myelin glycoprotein	5	1	1	0	0	0	0	0	0	0	-0.68	-0.68	0.58	2005, 2007, 2009, 2011
EPT1	ENST00000260585.7	ethanolaminephosphotransferase 1 (CDP-ethanolamine-specific)	449	1	0	1	0	3	1	2	0	2	-0.54	-0.62	0.58	2005, 2007, 2009, 2011
PHF20	ENST00000439301.1	PHD finger protein 20	191	2	0	2	0	0	0	0	0	5	-0.45	-0.54	0.58	2005, 2007, 2009, 2011
MTCH2	ENST00000302503.3	mitochondrial carrier 2	4079	1	0	1	0	1	0	1	0	0	-0.3	-0.42	0.58	2009, 2011
ARMCX2	ENST00000330154.2	armadillo repeat containing, X-linked 2	531	1	0	1	0	0	0	0	0	0	-0.27	-0.28	0.58	2005, 2007, 2011
RAB40C	ENST00000248139.3	RAB40C, member RAS oncogene family	421	1	0	1	0	0	0	0	0	1	-0.26	-0.26	0.58
DIAPH1	ENST00000389054.3	diaphanous-related formin 1	399	1	0	1	0	1	0	1	0	1	-0.26	-0.26	0.58	2009, 2011
PHLPP2	ENST00000568954.1	PH domain and leucine rich repeat protein phosphatase 2	172	1	0	1	0	0	0	0	0	0	-0.26	-0.26	0.58	2007, 2009, 2011
PKDCC	ENST00000294964.5	protein kinase domain containing, cytoplasmic	123	1	0	1	0	0	0	0	0	0	-0.22	-0.22	0.58	2007, 2009, 2011
MAP3K3	ENST00000361357.3	mitogen-activated protein kinase kinase kinase 3	144	1	0	1	0	0	0	0	0	1	-0.17	-0.17	0.58	2005, 2007
DHDDS	ENST00000360009.2	dehydrodolichyl diphosphate synthase	325	1	0	1	0	0	0	0	0	0	-0.1	-0.2	0.58	2005, 2007, 2009, 2011
OSBPL7	ENST00000007414.3	oxysterol binding protein-like 7	25	1	0	1	0	1	0	1	0	0	-0.3	-0.3	0.57	2009, 2011
UNG	ENST00000242576.2	uracil-DNA glycosylase	2812	1	0	1	0	1	0	1	0	0	-0.3	-0.3	0.57	2011
ZFY	ENST00000383052.1	zinc finger protein, Y-linked	5	1	0	1	0	0	0	0	0	0	-0.23	-0.23	0.57	2011
MBD1	ENST00000591416.1	methyl-CpG binding domain protein 1	266	1	0	1	0	1	0	1	0	1	-0.22	-0.24	0.57	2009, 2011
VAV2	ENST00000406606.3	vav 2 guanine nucleotide exchange factor	477	1	0	1	0	0	0	0	0	0	-0.2	-0.2	0.57	2005, 2007, 2009, 2011
CX3CL1	ENST00000006053.6	chemokine (C-X3-C motif) ligand 1	218	1	0	1	0	0	0	0	0	0	-0.2	-0.2	0.57	2005, 2007, 2011
ATP6V1A	ENST00000273398.3	ATPase, H+ transporting, lysosomal 70kDa, V1 subunit A	180	1	0	1	0	1	0	1	0	0	-0.19	-0.22	0.57	2009, 2011
KRT80	ENST00000313234.5	keratin 80	617	1	0	1	0	0	0	0	0	0	-0.18	-0.18	0.57	2009, 2011
NCKAP1L	ENST00000293373.6	NCK-associated protein 1-like	5	1	0	0	1	0	0	0	0	0	-0.17	-0.17	0.57
DTX4	ENST00000227451.3	deltex homolog 4 (Drosophila)	5	1	0	1	0	0	0	0	0	1	-0.17	-0.17	0.57	2011
ADCY5	ENST00000462833.1	adenylate cyclase 5	25	1	0	1	0	0	0	0	0	1	-0.15	-0.15	0.57
SH3BGRL2	ENST00000369838.4	SH3 domain binding glutamic acid-rich protein like 2	32	1	0	1	0	0	0	0	0	1	-0.1	-0.27	0.57	2005, 2007, 2009, 2011
VCL	ENST00000372755.3	vinculin	189	1	0	1	0	0	0	0	0	0	-0.1	-0.12	0.57
GRIN1	ENST00000371561.3	glutamate receptor, ionotropic, N-methyl D-aspartate 1	9	1	0	1	0	0	0	0	0	0	-0.09	-0.09	0.57	2005, 2007, 2009, 2011
CCNT1	ENST00000261900.3	cyclin T1	86	1	0	1	0	0	0	0	0	0	-0.04	-0.05	0.57
CYB5D1	ENST00000571846.1	cytochrome b5 domain containing 1	546	1	0	1	0	1	0	0	1	1	-0.04	-0.26	0.57	2011
NFRKB	ENST00000446488.3	nuclear factor related to kappaB binding protein	21	1	0	1	0	0	0	0	0	1	-0.01	-0.06	0.57	2011
U2SURP	ENST00000397933.2	U2 snRNP-associated SURP domain containing	1353	1	0	1	0	0	0	0	0	0	-0.01	-0.1	0.57	2007, 2009, 2011
AMIGO3	ENST00000320431.7	adhesion molecule with Ig-like domain 3	24	1	0	1	0	1	0	1	0	0	-0.38	-0.38	0.56	2011
HGF	ENST00000222390.5	hepatocyte growth factor (hepapoietin A; scatter factor)	18	1	0	1	0	1	0	1	0	0	-0.38	-0.38	0.56
IARS	ENST00000375629.3	isoleucyl-tRNA synthetase	65	1	0	1	0	0	0	0	0	0	-0.37	-0.38	0.56
KLHL15	ENST00000328046.8	kelch-like family member 15	42	1	0	1	0	1	0	0	1	1	-0.33	-0.41	0.56	2011
POM121C	ENST00000257665.5	POM121 transmembrane nucleoporin C	5	1	0	1	0	0	0	0	0	0	-0.33	-0.33	0.56	2011
SLC22A17	ENST00000354772.3	solute carrier family 22, member 17	271	1	0	1	0	0	0	0	0	0	-0.3	-0.3	0.56	2011
LMAN2L	ENST00000264963.4	lectin, mannose-binding 2-like	355	1	0	1	0	1	0	1	0	0	-0.28	-0.32	0.56	2005, 2007, 2009, 2011
KLF7	ENST00000423015.1	Kruppel-like factor 7 (ubiquitous)	737	1	0	1	0	0	0	0	0	2	-0.26	-0.27	0.56
SOS2	ENST00000216373.5	son of sevenless homolog 2 (Drosophila)	70	1	0	1	0	0	0	0	0	0	-0.23	-0.23	0.56	2011
SKOR1	ENST00000341418.5	SKI family transcriptional corepressor 1	22	1	0	1	0	0	0	0	0	0	-0.21	-0.21	0.56
LRRN3	ENST00000422987.3	leucine rich repeat neuronal 3	24	1	0	1	0	0	0	0	0	0	-0.18	-0.18	0.56	2005, 2007, 2011
ADAP1	ENST00000265846.5	ArfGAP with dual PH domains 1	328	1	0	1	0	1	0	1	0	2	-0.18	-0.31	0.56	2011
PHF13	ENST00000377648.4	PHD finger protein 13	1207	1	0	1	0	0	0	0	0	1	-0.12	-0.12	0.56	2009, 2011
EIF4G1	ENST00000342981.4	eukaryotic translation initiation factor 4 gamma, 1	1027	1	0	1	0	0	0	0	0	1	-0.11	-0.17	0.56
TSC1	ENST00000298552.3	tuberous sclerosis 1	838	1	0	1	0	1	0	1	0	2	-0.08	-0.09	0.56	2011
NFIC	ENST00000346156.5	nuclear factor I/C (CCAAT-binding transcription factor)	26	1	0	1	0	0	0	0	0	1	-0.06	-0.06	0.56	2009, 2011
GSK3B	ENST00000264235.8	glycogen synthase kinase 3 beta	498	1	0	1	0	0	0	0	0	2	0	-0.3	0.56
CDK1	ENST00000395284.3	cyclin-dependent kinase 1	3029	1	0	1	0	0	0	0	0	0	0	-0.21	0.56
TNMD	ENST00000373031.4	tenomodulin	5	1	0	1	0	0	0	0	0	1	0	-0.27	0.56
BTG2	ENST00000290551.4	BTG family, member 2	758	2	1	1	0	0	0	0	0	1	-0.56	-0.57	0.55	2005, 2007, 2009, 2011
COL24A1	ENST00000370571.2	collagen, type XXIV, alpha 1	5	1	0	1	0	0	0	0	0	0	-0.33	-0.33	0.55	2005, 2007, 2011
MAMSTR	ENST00000318083.6	MEF2 activating motif and SAP domain containing transcriptional regulator	100	1	0	1	0	0	0	0	0	0	-0.3	-0.3	0.55	2005, 2007, 2009, 2011
ABCG4	ENST00000307417.3	ATP-binding cassette, sub-family G (WHITE), member 4	5	1	0	1	0	2	0	1	1	0	-0.29	-0.29	0.55	2005, 2007, 2009, 2011
SYNDIG1	ENST00000376862.3	synapse differentiation inducing 1	5	1	0	1	0	0	0	0	0	0	-0.28	-0.28	0.55	2005, 2007, 2009, 2011
SIK1	ENST00000270162.6	salt-inducible kinase 1	2163	1	1	0	0	0	0	0	0	2	-0.27	-0.27	0.55	2009, 2011
HOXC11	ENST00000546378.1	homeobox C11	80	1	0	1	0	1	0	1	0	0	-0.25	-0.28	0.55	2005, 2007, 2009, 2011
SLC22A23	ENST00000436008.2	solute carrier family 22, member 23	353	1	0	1	0	1	0	0	1	0	-0.22	-0.22	0.55
PITPNA	ENST00000313486.7	phosphatidylinositol transfer protein, alpha	366	1	0	1	0	1	0	0	1	2	-0.21	-0.43	0.55	2005, 2007
ZNF687	ENST00000368879.2	zinc finger protein 687	1250	1	0	1	0	0	0	0	0	0	-0.19	-0.19	0.55	2009, 2011
CNN1	ENST00000252456.2	calponin 1, basic, smooth muscle	96	1	0	1	0	0	0	0	0	0	-0.18	-0.18	0.55	2005, 2007, 2009, 2011
STXBP3	ENST00000370008.3	syntaxin binding protein 3	10	1	0	1	0	0	0	0	0	0	-0.17	-0.37	0.55	2005, 2007, 2009, 2011
TMEM38A	ENST00000187762.2	transmembrane protein 38A	158	1	0	1	0	0	0	0	0	0	-0.17	-0.17	0.55
MORC2	ENST00000397641.3	MORC family CW-type zinc finger 2	216	1	0	1	0	0	0	0	0	0	-0.16	-0.22	0.55
RBM12	ENST00000374114.3	RNA binding motif protein 12	431	1	0	1	0	0	0	0	0	1	-0.15	-0.21	0.55	2011
PPP2R2D	ENST00000422256.2	protein phosphatase 2, regulatory subunit B, delta	169	1	0	1	0	0	0	0	0	1	-0.13	-0.23	0.55
PLEKHA1	ENST00000538022.1	pleckstrin homology domain containing, family A (phosphoinositide binding specific) member 1	1172	1	0	1	0	0	0	0	0	0	-0.12	-0.12	0.55	2007, 2009, 2011
TRIP11	ENST00000267622.4	thyroid hormone receptor interactor 11	13	1	0	1	0	1	0	0	1	1	-0.1	-0.29	0.55	2011
HMGA1	ENST00000347617.6	high mobility group AT-hook 1	2024	1	1	0	0	0	0	0	0	0	-0.49	-0.49	0.54	2007, 2009, 2011
SLC7A2	ENST00000494857.1	solute carrier family 7 (cationic amino acid transporter, y+ system), member 2	1233	1	0	1	0	1	0	0	1	1	-0.47	-0.49	0.54	2007, 2011
RASEF	ENST00000376447.3	RAS and EF-hand domain containing	298	1	0	1	0	0	0	0	0	0	-0.37	-0.37	0.54
FKBP1A	ENST00000400137.4	FK506 binding protein 1A, 12kDa	72	1	0	1	0	0	0	0	0	0	-0.35	-0.35	0.54	2009, 2011
SLC36A1	ENST00000243389.3	solute carrier family 36 (proton/amino acid symporter), member 1	236	1	0	1	0	2	0	1	1	1	-0.33	-0.33	0.54	2005, 2007, 2011
PDK3	ENST00000441463.2	pyruvate dehydrogenase kinase, isozyme 3	659	1	0	1	0	2	0	1	1	2	-0.28	-0.54	0.54	2011
MSL1	ENST00000398532.4	male-specific lethal 1 homolog (Drosophila)	4715	1	0	1	0	0	0	0	0	0	-0.21	-0.21	0.54	2011
KDR	ENST00000263923.4	kinase insert domain receptor (a type III receptor tyrosine kinase)	5	1	0	1	0	0	0	0	0	0	-0.19	-0.19	0.54	2009, 2011
GNA13	ENST00000439174.2	guanine nucleotide binding protein (G protein), alpha 13	190	1	0	1	0	0	0	0	0	2	-0.19	-0.24	0.54	2011
MED1	ENST00000300651.6	mediator complex subunit 1	87	1	0	1	0	1	0	1	0	0	-0.1	-0.12	0.54	2009, 2011
VAMP7	ENST00000286448.6	vesicle-associated membrane protein 7	5	1	0	1	0	1	0	1	0	0	-0.54	-0.54	0.53	2005, 2007, 2009, 2011
BPIFA1	ENST00000354297.4	BPI fold containing family A, member 1	5	1	0	1	0	0	0	0	0	0	-0.44	-0.44	0.53	2009, 2011
DNAJB2	ENST00000336576.5	DnaJ (Hsp40) homolog, subfamily B, member 2	2187	1	0	1	0	1	0	1	0	1	-0.36	-0.36	0.53	2011
C11orf68	ENST00000438576.2	chromosome 11 open reading frame 68	1192	1	0	1	0	0	0	0	0	0	-0.23	-0.23	0.53	2007, 2011
TTL	ENST00000233336.6	tubulin tyrosine ligase	442	1	0	1	0	0	0	0	0	0	-0.22	-0.24	0.53	2007, 2009, 2011
HK2	ENST00000290573.2	hexokinase 2	5	1	0	1	0	0	0	0	0	1	-0.2	-0.2	0.53	2011
SEMA5B	ENST00000195173.4	sema domain, seven thrombospondin repeats (type 1 and type 1-like), transmembrane domain (TM) and short cytoplasmic domain, (semaphorin) 5B	15	1	0	1	0	0	0	0	0	0	-0.18	-0.18	0.53	2009, 2011
SLC7A1	ENST00000380752.5	solute carrier family 7 (cationic amino acid transporter, y+ system), member 1	338	1	0	1	0	2	0	2	0	1	-0.17	-0.17	0.53	2011
TMEM87A	ENST00000389834.4	transmembrane protein 87A	52	1	0	1	0	1	0	1	0	0	-0.13	-0.34	0.53	2007
SRPK1	ENST00000373825.2	SRSF protein kinase 1	114	1	1	0	0	1	0	1	0	1	-0.06	-0.39	0.53	2005, 2007, 2009, 2011
ACTR2	ENST00000260641.5	ARP2 actin-related protein 2 homolog (yeast)	71	1	1	0	0	2	1	1	0	1	-0.53	-0.53	0.52	2005, 2007, 2009, 2011
DDX39A	ENST00000242776.4	DEAD (Asp-Glu-Ala-Asp) box polypeptide 39A	3598	1	0	1	0	0	0	0	0	0	-0.39	-0.39	0.52	2009, 2011
TUBA1A	ENST00000301071.7	tubulin, alpha 1a	22536	1	0	1	0	0	0	0	0	0	-0.39	-0.39	0.52	2007, 2009, 2011
TRANK1	ENST00000428977.2	tetratricopeptide repeat and ankyrin repeat containing 1	140	2	0	2	0	0	0	0	0	0	-0.31	-0.31	0.52	2009, 2011
ATP10B	ENST00000327245.5	ATPase, class V, type 10B	5	1	0	1	0	1	1	0	0	0	-0.25	-0.25	0.52
MTFR1L	ENST00000474295.1	mitochondrial fission regulator 1-like	3051	1	0	1	0	0	0	0	0	1	-0.21	-0.22	0.52	2007, 2009, 2011
CASKIN1	ENST00000343516.6	CASK interacting protein 1	6	1	0	1	0	0	0	0	0	1	-0.19	-0.19	0.52	2005, 2007, 2009, 2011
NSF	ENST00000225282.8	N-ethylmaleimide-sensitive factor	86	1	0	1	0	0	0	0	0	0	-0.12	-0.14	0.52
ABCA12	ENST00000272895.7	ATP-binding cassette, sub-family A (ABC1), member 12	5	1	0	1	0	0	0	0	0	0	-0.11	-0.11	0.52	2011
STXBP1	ENST00000373302.3	syntaxin binding protein 1	295	1	0	1	0	2	0	2	0	0	-0.08	-0.09	0.52	2005, 2007, 2009, 2011
TXLNG	ENST00000380122.5	taxilin gamma	96	1	0	1	0	0	0	0	0	1	-0.06	-0.15	0.52	2011
CADM1	ENST00000452722.3	cell adhesion molecule 1	676	2	0	2	0	0	0	0	0	1	0	-0.27	0.52	2007
DCUN1D5	ENST00000260247.5	DCN1, defective in cullin neddylation 1, domain containing 5	1486	1	0	1	0	2	1	0	1	0	0	-0.3	0.52	2011
COLQ	ENST00000383785.2	collagen-like tail subunit (single strand of homotrimer) of asymmetric acetylcholinesterase	8	1	1	0	0	0	0	0	0	0	-0.37	-0.37	0.51	2009, 2011
TMEM255A	ENST00000309720.5	transmembrane protein 255A	113	1	0	1	0	0	0	0	0	0	-0.33	-0.33	0.51	2007, 2011
ZHX1	ENST00000395571.3	zinc fingers and homeoboxes 1	88	1	0	1	0	0	0	0	0	0	-0.31	-0.31	0.51	2005, 2007
DPY19L4	ENST00000414645.2	dpy-19-like 4 (C. elegans)	362	1	0	1	0	1	0	0	1	1	-0.29	-0.36	0.51	2009, 2011
INPP5J	ENST00000331075.5	inositol polyphosphate-5-phosphatase J	70	1	0	1	0	0	0	0	0	0	-0.28	-0.28	0.51	2005, 2007
SMARCC2	ENST00000394023.3	SWI/SNF related, matrix associated, actin dependent regulator of chromatin, subfamily c, member 2	298	1	0	1	0	1	0	0	1	0	-0.19	-0.21	0.51	2011
CCDC28A	ENST00000332797.6	coiled-coil domain containing 28A	543	1	0	1	0	0	0	0	0	0	-0.19	-0.19	0.51	2007, 2011
HMGXB4	ENST00000216106.5	HMG box domain containing 4	966	1	0	1	0	0	0	0	0	0	-0.17	-0.17	0.51	2009, 2011
ATP5G1	ENST00000355938.5	ATP synthase, H+ transporting, mitochondrial Fo complex, subunit C1 (subunit 9)	24	1	0	1	0	0	0	0	0	0	-0.08	-0.31	0.51	2011
PCM1	ENST00000524226.1	pericentriolar material 1	220	1	0	1	0	0	0	0	0	0	-0.02	-0.14	0.51	2009, 2011
PWWP2B	ENST00000305233.5	PWWP domain containing 2B	5	1	1	0	0	1	0	1	0	1	-0.62	-0.62	0.5	2009, 2011
ARMC12	ENST00000373866.3	armadillo repeat containing 12	5	1	0	1	0	0	0	0	0	0	-0.5	-0.5	0.5
ISOC1	ENST00000173527.5	isochorismatase domain containing 1	390	1	0	1	0	0	0	0	0	0	-0.26	-0.26	0.5	2007, 2009, 2011
PAX7	ENST00000420770.2	paired box 7	7	1	0	1	0	1	0	1	0	1	-0.24	-0.24	0.5	2011
GORASP2	ENST00000234160.4	golgi reassembly stacking protein 2, 55kDa	1944	1	0	1	0	0	0	0	0	0	-0.24	-0.26	0.5	2007, 2009, 2011
KPNA5	ENST00000368564.1	karyopherin alpha 5 (importin alpha 6)	76	1	0	1	0	0	0	0	0	0	-0.17	-0.2	0.5
PI4K2A	ENST00000370649.3	Phosphatidylinositol 4-kinase type 2-alpha; Uncharacterized protein	1489	1	0	1	0	0	0	0	0	3	-0.17	-0.21	0.5
CCDC64	ENST00000397558.2	coiled-coil domain containing 64	7	1	0	1	0	0	0	0	0	2	-0.17	-0.17	0.5	2007, 2009, 2011
RPP14	ENST00000445193.3	ribonuclease P/MRP 14kDa subunit	1612	1	0	1	0	1	0	1	0	1	-0.09	-0.17	0.5
SAMD10	ENST00000369886.3	sterile alpha motif domain containing 10	45	1	0	1	0	0	0	0	0	0	-0.07	-0.07	0.5	2009, 2011
SNX16	ENST00000353788.4	sorting nexin 16	156	1	0	1	0	0	0	0	0	0	-0.39	-0.39	0.49	2005, 2007, 2009, 2011
FAM171A1	ENST00000378116.4	family with sequence similarity 171, member A1	20	1	0	1	0	0	0	0	0	1	-0.35	-0.35	0.49	2011
ITGA2	ENST00000296585.5	integrin, alpha 2 (CD49B, alpha 2 subunit of VLA-2 receptor)	50	1	0	1	0	1	1	0	0	1	-0.34	-0.35	0.49	2005, 2007, 2011
VAMP8	ENST00000409760.1	vesicle-associated membrane protein 8	711	1	0	1	0	0	0	0	0	0	-0.34	-0.34	0.49	2005, 2007, 2009, 2011
MLF2	ENST00000435120.1	myeloid leukemia factor 2	623	1	0	1	0	0	0	0	0	0	-0.3	-0.3	0.49	2009, 2011
UBE2QL1	ENST00000399816.3	ubiquitin-conjugating enzyme E2Q family-like 1	10	1	0	1	0	0	0	0	0	1	-0.26	-0.31	0.49
APLNR	ENST00000606794.1	apelin receptor	5	1	0	1	0	0	0	0	0	0	-0.23	-0.23	0.49
TSC22D3	ENST00000372390.4	TSC22 domain family, member 3	154	1	0	1	0	0	0	0	0	0	-0.23	-0.23	0.49	2007, 2011
RYBP	ENST00000477973.2	RING1 and YY1 binding protein	342	1	0	1	0	2	0	2	0	1	-0.22	-0.3	0.49	2005, 2007
ATF7IP2	ENST00000396559.1	activating transcription factor 7 interacting protein 2	50	1	0	1	0	0	0	0	0	0	-0.21	-0.21	0.49	2005, 2007, 2011
CDK12	ENST00000447079.4	cyclin-dependent kinase 12	748	1	0	1	0	3	1	2	0	0	-0.19	-0.24	0.49	2009, 2011
PTPRM	ENST00000332175.8	protein tyrosine phosphatase, receptor type, M	553	1	0	1	0	0	0	0	0	0	-0.15	-0.15	0.49	2011
ZNF652	ENST00000362063.2	zinc finger protein 652	33	1	0	1	0	1	0	1	0	0	-0.12	-0.21	0.49	2011
VEZT	ENST00000436874.1	vezatin, adherens junctions transmembrane protein	1054	1	0	1	0	0	0	0	0	0	0	-0.17	0.49	2011
PELI3	ENST00000320740.7	pellino E3 ubiquitin protein ligase family member 3	257	2	0	2	0	0	0	0	0	1	-0.43	-0.46	0.48	2009, 2011
ZCCHC5	ENST00000321110.1	zinc finger, CCHC domain containing 5	5	1	0	1	0	0	0	0	0	1	-0.27	-0.27	0.48	2005, 2007, 2011
SMNDC1	ENST00000369603.5	survival motor neuron domain containing 1	949	1	0	1	0	0	0	0	0	1	-0.22	-0.3	0.48
LRRC1	ENST00000370888.1	leucine rich repeat containing 1	343	1	0	1	0	0	0	0	0	0	-0.1	-0.1	0.48	2009
SETD6	ENST00000394266.4	SET domain containing 6	121	1	1	0	0	0	0	0	0	1	-0.09	-0.26	0.48	2011
DAGLA	ENST00000257215.5	diacylglycerol lipase, alpha	1262	1	0	1	0	0	0	0	0	0	-0.09	-0.09	0.48
ARMC8	ENST00000469044.1	armadillo repeat containing 8	398	1	0	1	0	1	0	1	0	3	-0.03	-0.2	0.48
IRAK2	ENST00000256458.4	interleukin-1 receptor-associated kinase 2	54	1	1	0	0	0	0	0	0	1	-0.33	-0.36	0.47	2009, 2011
ALOX12	ENST00000251535.6	arachidonate 12-lipoxygenase	5	1	0	1	0	0	0	0	0	0	-0.29	-0.29	0.47	2009
STK33	ENST00000447869.1	serine/threonine kinase 33	13	1	1	0	0	0	0	0	0	1	-0.25	-0.53	0.47	2005, 2007, 2011
GINS2	ENST00000253462.3	GINS complex subunit 2 (Psf2 homolog)	136	1	1	0	0	0	0	0	0	1	-0.2	-0.4	0.47
SLITRK1	ENST00000377084.2	SLIT and NTRK-like family, member 1	5	1	0	1	0	0	0	0	0	0	-0.14	-0.14	0.47	2005, 2007
HOXB4	ENST00000332503.5	homeobox B4	214	1	0	1	0	0	0	0	0	1	-0.11	-0.11	0.47
POU3F2	ENST00000328345.5	POU class 3 homeobox 2	274	1	0	1	0	0	0	0	0	0	-0.08	-0.08	0.47	2005, 2007
TBL1XR1	ENST00000430069.1	transducin (beta)-like 1 X-linked receptor 1	334	2	0	2	0	1	0	1	0	1	-0.06	-0.25	0.47	2005, 2007, 2011
CHRM3	ENST00000255380.4	cholinergic receptor, muscarinic 3	47	1	0	1	0	0	0	0	0	4	-0.03	-0.07	0.47
NEDD4L	ENST00000256832.7	neural precursor cell expressed, developmentally down-regulated 4-like, E3 ubiquitin protein ligase	617	1	0	1	0	1	0	0	1	0	-0.03	-0.1	0.47
DACH1	ENST00000305425.4	dachshund homolog 1 (Drosophila)	18	1	0	1	0	0	0	0	0	0	-0.03	-0.03	0.47
RABAC1	ENST00000601891.1	Rab acceptor 1 (prenylated)	2218	1	0	1	0	0	0	0	0	0	-0.01	-0.31	0.47
UBR4	ENST00000375254.3	ubiquitin protein ligase E3 component n-recognin 4	368	1	0	1	0	0	0	0	0	0	0	-0.06	0.47
MNT	ENST00000174618.4	MNT, MAX dimerization protein	146	1	1	0	0	0	0	0	0	2	-0.3	-0.31	0.46	2005, 2007, 2009, 2011
BICD2	ENST00000356884.6	bicaudal D homolog 2 (Drosophila)	38	1	0	1	0	2	0	2	0	3	-0.24	-0.24	0.46
C8orf58	ENST00000289989.5	chromosome 8 open reading frame 58	619	1	0	1	0	0	0	0	0	0	-0.21	-0.21	0.46	2007, 2009, 2011
ZBTB9	ENST00000395064.2	zinc finger and BTB domain containing 9	1148	1	0	1	0	0	0	0	0	0	-0.17	-0.17	0.46	2005, 2007, 2009, 2011
FMNL3	ENST00000335154.5	formin-like 3	132	1	0	1	0	1	0	1	0	2	-0.07	-0.09	0.46	2011
SUPT16H	ENST00000216297.2	suppressor of Ty 16 homolog (S. cerevisiae)	528	1	0	1	0	0	0	0	0	0	-0.02	-0.02	0.46	2005, 2007, 2009, 2011
MRPL3	ENST00000264995.3	mitochondrial ribosomal protein L3	943	1	1	0	0	2	1	1	0	0	-0.01	-0.43	0.46
SMIM12	ENST00000521580.2	small integral membrane protein 12	1091	1	0	1	0	1	0	1	0	1	-0.35	-0.38	0.45	2011
OTOGL	ENST00000458043.2	otogelin-like	5	1	0	1	0	0	0	0	0	0	-0.29	-0.29	0.45	2007, 2011
SYNJ1	ENST00000357345.3	synaptojanin 1	143	1	0	1	0	0	0	0	0	1	-0.21	-0.24	0.45	2005, 2007, 2009, 2011
WASL	ENST00000223023.4	Wiskott-Aldrich syndrome-like	230	1	1	0	0	0	0	0	0	0	-0.2	-0.21	0.45	2009, 2011
ELMSAN1	ENST00000394071.2	ELM2 and Myb/SANT-like domain containing 1	15	1	0	1	0	1	0	0	1	2	-0.17	-0.17	0.45
MAP2K3	ENST00000342679.4	mitogen-activated protein kinase kinase 3	34	1	0	1	0	0	0	0	0	0	-0.16	-0.16	0.45	2005, 2007
CRAMP1L	ENST00000397412.3	Crm, cramped-like (Drosophila)	731	1	0	1	0	0	0	0	0	0	-0.14	-0.14	0.45	2011
KATNB1	ENST00000379661.3	katanin p80 (WD repeat containing) subunit B 1	949	1	0	1	0	0	0	0	0	0	-0.13	-0.13	0.45	2009, 2011
PPM1L	ENST00000498165.1	protein phosphatase, Mg2+/Mn2+ dependent, 1L	59	1	0	1	0	2	0	1	1	0	-0.13	-0.2	0.45
SRSF11	ENST00000370950.3	serine/arginine-rich splicing factor 11	1201	1	0	1	0	0	0	0	0	0	-0.13	-0.13	0.45	2005, 2007
DDX19B	ENST00000288071.6	DEAD (Asp-Glu-Ala-Asp) box polypeptide 19B	690	1	0	1	0	1	0	1	0	0	-0.09	-0.32	0.45
ZBTB7A	ENST00000322357.4	zinc finger and BTB domain containing 7A	37	1	0	1	0	0	0	0	0	1	-0.04	-0.05	0.45
WDR37	ENST00000358220.1	WD repeat domain 37	107	1	0	1	0	1*	0	0	0	1	-0.01	-0.15	0.45
ADRB2	ENST00000305988.4	adrenoceptor beta 2, surface	50	1	0	1	0	0	0	0	0	0	-0.35	-0.37	0.44	2005, 2007, 2009
NRBP1	ENST00000233557.3	nuclear receptor binding protein 1	455	1	0	1	0	0	0	0	0	0	-0.3	-0.3	0.44
GPSM3	ENST00000487761.1	G-protein signaling modulator 3	125	1	0	1	0	0	0	0	0	0	-0.29	-0.29	0.44
ZMYM4	ENST00000314607.6	zinc finger, MYM-type 4	280	1	0	1	0	2	0	2	0	0	-0.26	-0.27	0.44
PDK4	ENST00000005178.5	pyruvate dehydrogenase kinase, isozyme 4	5549	1	0	1	0	0	0	0	0	0	-0.23	-0.23	0.44	2005, 2007, 2009, 2011
ROCK1	ENST00000399799.2	Rho-associated, coiled-coil containing protein kinase 1	7	1	0	1	0	0	0	0	0	0	-0.15	-0.15	0.44
PSME3	ENST00000541124.1	proteasome (prosome, macropain) activator subunit 3 (PA28 gamma; Ki)	3605	1	0	1	0	0	0	0	0	2	-0.12	-0.24	0.44	2005, 2007, 2009, 2011
YIPF6	ENST00000462683.1	Yip1 domain family, member 6	888	1	0	1	0	1	0	1	0	1	-0.12	-0.33	0.44	2011
C10orf76	ENST00000370033.4	chromosome 10 open reading frame 76	273	1	0	1	0	0	0	0	0	1	-0.1	-0.14	0.44	2011
CDV3	ENST00000420115.2	CDV3 homolog (mouse)	523	1	0	1	0	0	0	0	0	0	-0.1	-0.13	0.44	2007, 2009, 2011
FICD	ENST00000361549.2	FIC domain containing	54	1	1	0	0	0	0	0	0	0	-0.38	-0.42	0.43
STK38	ENST00000229812.7	serine/threonine kinase 38	156	1	0	1	0	0	0	0	0	2	-0.33	-0.33	0.43	2011
NRBP2	ENST00000442628.2	nuclear receptor binding protein 2	1011	1	0	1	0	0	0	0	0	0	-0.28	-0.28	0.43
PDLIM5	ENST00000437932.1	PDZ and LIM domain 5	1002	1	0	1	0	1	0	0	1	1	-0.27	-0.35	0.43	2005, 2007, 2009
ASPH	ENST00000356457.5	aspartate beta-hydroxylase	3013	1	0	1	0	0	0	0	0	0	-0.19	-0.19	0.43	2005, 2007, 2009, 2011
KIF3B	ENST00000375712.3	kinesin family member 3B	182	1	0	1	0	0	0	0	0	0	-0.13	-0.13	0.43	2011
SYPL1	ENST00000470347.1	synaptophysin-like 1	2423	1	0	1	0	0	0	0	0	0	-0.04	-0.4	0.43	2007, 2011
PCDH1	ENST00000503492.1	protocadherin 1	30	1	0	1	0	0	0	0	0	1	-0.02	-0.02	0.43
BICD1	ENST00000548411.1	bicaudal D homolog 1 (Drosophila)	205	1	1	0	0	1	0	1	0	0	-0.34	-0.35	0.42
ATP7A	ENST00000343533.5	ATPase, Cu++ transporting, alpha polypeptide	141	1	1	0	0	1	1	0	0	2	-0.45	-0.46	0.41	2011
MIEF1	ENST00000325301.2	mitochondrial elongation factor 1	2319	1	1	0	0	1	0	1	0	0	-0.3	-0.39	0.41	2009, 2011
SLC39A10	ENST00000409086.3	solute carrier family 39 (zinc transporter), member 10	511	1	1	0	0	0	0	0	0	0	-0.23	-0.24	0.4	2005, 2007, 2009, 2011
MMS19	ENST00000327277.7	MMS19 nucleotide excision repair homolog (S. cerevisiae)	1062	1	0	1	0	3	0	3	0	0	-0.55	-0.65	0.39
GNA12	ENST00000275364.3	guanine nucleotide binding protein (G protein) alpha 12	565	1	1	0	0	0	0	0	0	1	-0.25	-0.25	0.39	2009, 2011
TRAM1	ENST00000521425.1	translocation associated membrane protein 1	790	1	1	0	0	0	0	0	0	0	-0.11	-0.36	0.37	2005, 2007, 2009, 2011
CAPZA2	ENST00000361183.3	capping protein (actin filament) muscle Z-line, alpha 2	2065	1	1	0	0	1	0	1	0	0	-0.54	-0.61	0.34	2005, 2007, 2009, 2011
ASF1B	ENST00000263382.3	anti-silencing function 1B histone chaperone	300	1	1	0	0	0	0	0	0	0	-0.49	-0.49	0.34
DLGAP2	ENST00000421627.2	discs, large (Drosophila) homolog-associated protein 2	5	1	1	0	0	2	0	2	0	3	-0.16	-0.16	0.33	2009, 2011
DESI1	ENST00000263256.6	desumoylating isopeptidase 1	1513	1	1	0	0	2	0	2	0	1	-0.12	-0.92	0.33	2011
PPP2R1B	ENST00000527614.1	protein phosphatase 2, regulatory subunit A, beta	341	1	1	0	0	0	0	0	0	2	-0.09	-0.34	0.33	2009
LITAF	ENST00000413364.2	lipopolysaccharide-induced TNF factor	11008	1	0	1	0	1	0	1	0	2	-0.3	-0.57	0.32	2011
ELMOD1	ENST00000265840.7	ELMO/CED-12 domain containing 1	24	1	1	0	0	0	0	0	0	0	-0.28	-0.28	0.32	2009, 2011
UBQLNL	ENST00000380184.1	ubiquilin-like	5	1	1	0	0	0	0	0	0	0	-0.5	-0.5	0.3	2007, 2009, 2011
HTR4	ENST00000377888.3	5-hydroxytryptamine (serotonin) receptor 4, G protein-coupled	5	1	1	0	0	2	0	1	1	0	-0.54	-0.54	0.28	2005, 2007, 2009, 2011
VWC2L	ENST00000427124.1	von Willebrand factor C domain containing protein 2-like	5	1	1	0	0	1*	0	0	0	0	-0.34	-0.34	0.28
CALCR	ENST00000359558.2	calcitonin receptor	5	1	1	0	0	0	0	0	0	0	-0.3	-0.3	0.28	2009, 2011
NUP210	ENST00000254508.5	nucleoporin 210kDa	246	1	1	0	0	2	0	2	0	0	-0.34	-0.34	0.27	2009, 2011
AGPS	ENST00000264167.4	alkylglycerone phosphate synthase	1610	1	1	0	0	0	0	0	0	0	-0.01	-0.17	0.27	2011
DCTN5	ENST00000300087.2	dynactin 5 (p25)	764	1	1	0	0	0	0	0	0	0	-0.36	-0.36	0.23	2009, 2011
MAPK8IP2	ENST00000399908.2	mitogen-activated protein kinase 8 interacting protein 2	88	1	1	0	0	2	0	2	0	0	-0.03	-0.53	0.23
CACNA1E	ENST00000526775.1	calcium channel, voltage-dependent, R type, alpha 1E subunit	5	1	1	0	0	0	0	0	0	0	-0.03	-0.03	0.21	2009, 2011
NRN1	ENST00000244766.2	neuritin 1	45	1	1	0	0	0	0	0	0	0	-0.21	-0.47	0.2	2009
SEMA3D	ENST00000284136.6	sema domain, immunoglobulin domain (Ig), short basic domain, secreted, (semaphorin) 3D	85	1	1	0	0	1	0	1	0	0	-0.15	-0.21	0.19	2005, 2007, 2009, 2011
BCAP29	ENST00000005259.4	B-cell receptor-associated protein 29	326	1	1	0	0	0	0	0	0	0	-0.06	-0.35	0.19
C20orf194	ENST00000453730.2	chromosome 20 open reading frame 194	1083	1	0	0	1	3	0	3	0	5	-0.32	-0.32	0.18
WNK3	ENST00000375169.3	WNK lysine deficient protein kinase 3	55	1	1	0	0	0	0	0	0	2	-0.08	-0.08	0.18	2009, 2011
IL10RA	ENST00000227752.3	interleukin 10 receptor, alpha	5	1	1	0	0	2	0	1	1	1	-0.69	-0.69	0.17	2011
ADAMTS3	ENST00000286657.4	ADAM metallopeptidase with thrombospondin type 1 motif, 3	5	1	1	0	0	0	0	0	0	0	-0.25	-0.25	0.14	2005, 2007
TBP	ENST00000230354.6	TATA box binding protein	1997	1	1	0	0	0	0	0	0	0	-0.27	-0.27	0.13	2005, 2007, 2009, 2011
C5orf51	ENST00000381647.2	chromosome 5 open reading frame 51	124	1	1	0	0	0	0	0	0	1	-0.17	-0.17	0.13	2009, 2011
GLP1R	ENST00000373256.4	glucagon-like peptide 1 receptor	5	1	1	0	0	1	0	1	0	0	-0.41	-0.41	0.12
ZBTB44	ENST00000525842.1	zinc finger and BTB domain containing 44	236	1	1	0	0	2	0	2	0	0	-0.05	-0.26	0.1	2009, 2011

## Sheet: Sheet1
Target genes of miR-322
CCND2	ENST00000261254.3	cyclin D2	66	3	1	0	2	0	0	0	0	3	-0.59	-0.7	> 0.99	2005, 2007, 2009, 2011
PAPPA	ENST00000328252.3	pregnancy-associated plasma protein A, pappalysin 1	350	3	1	2	0	2	0	2	0	1	-0.43	-0.45	> 0.99	2005, 2007, 2009, 2011
ACVR2B	ENST00000352511.4	activin A receptor, type IIB	21	3	0	2	1	1	1	0	0	3	-0.3	-0.57	> 0.99	2007, 2009, 2011
ZBTB20	ENST00000462705.1	zinc finger and BTB domain containing 20	5	4	0	4	0	2	0	2	0	6	0	-0.31	> 0.99
ARL2	ENST00000246747.4	ADP-ribosylation factor-like 2	7073	3	1	2	0	0	0	0	0	0	-1.19	-1.19	0.99	2005, 2007, 2009, 2011
APLN	ENST00000307484.6	apelin	48	3	1	2	0	0	0	0	0	1	-0.9	-0.9	0.99	2007, 2009, 2011
BCL2L2	ENST00000250405.5	BCL2-like 2	1380	3	0	3	0	0	0	0	0	0	-0.72	-0.73	0.99	2005, 2007, 2009, 2011
HS3ST3B1	ENST00000360954.2	heparan sulfate (glucosamine) 3-O-sulfotransferase 3B1	1489	3	0	1	2	1	1	0	0	2	-0.63	-0.63	0.99
FBXO21	ENST00000427718.2	F-box protein 21	1035	3	1	2	0	0	0	0	0	2	-0.6	-0.61	0.99	2007, 2009, 2011
CPEB2	ENST00000538197.1	cytoplasmic polyadenylation element binding protein 2	367	2	2	0	0	1	0	1	0	0	-0.56	-0.58	0.99	2005, 2007, 2009, 2011
AKT3	ENST00000366539.1	v-akt murine thymoma viral oncogene homolog 3	168	2	2	0	0	2	0	2	0	1	-0.67	-0.7	0.98	2005, 2007, 2009, 2011
INSR	ENST00000341500.5	insulin receptor	577	3	0	2	1	1	0	1	0	2	-0.65	-0.72	0.98	2007, 2009, 2011
LUZP1	ENST00000418342.1	leucine zipper protein 1	434	3	0	3	0	3	1	2	0	1	-0.57	-0.66	0.98	2005, 2007, 2009, 2011
KCNJ2	ENST00000243457.3	potassium inwardly-rectifying channel, subfamily J, member 2	5	2	1	0	1	0	0	0	0	1	-0.56	-0.56	0.98	2011
MYBL1	ENST00000522677.3	v-myb avian myeloblastosis viral oncogene homolog-like 1	53	2	2	0	0	0	0	0	0	0	-0.48	-0.48	0.98	2007, 2009, 2011
MYB	ENST00000367814.4	v-myb avian myeloblastosis viral oncogene homolog	39	2	1	0	1	0	0	0	0	0	-0.47	-0.47	0.98	2007, 2009, 2011
KIF1B	ENST00000377086.1	kinesin family member 1B	234	3	0	3	0	1	1	0	0	1	-0.47	-0.47	0.98	2011
TLK1	ENST00000431350.2	tousled-like kinase 1	200	2	1	1	0	1	0	0	1	1	-0.43	-0.94	0.98	2005, 2007, 2009, 2011
GAREM	ENST00000399218.4	GRB2 associated, regulator of MAPK1	536	2	1	0	1	1	0	0	1	2	-0.4	-0.59	0.98	2009, 2011
PVRL1	ENST00000264025.3	poliovirus receptor-related 1 (herpesvirus entry mediator C)	50	3	1	2	0	0	0	0	0	2	-0.38	-0.47	0.98	2007, 2009, 2011
TNRC6B	ENST00000335727.9	trinucleotide repeat containing 6B	69	4	1	2	1	1	0	1	0	0	-0.34	-0.49	0.98	2007, 2009, 2011
PTPN4	ENST00000263708.2	protein tyrosine phosphatase, non-receptor type 4 (megakaryocyte)	215	2	1	1	0	2	0	2	0	1	-0.29	-0.49	0.98
FGF2	ENST00000264498.3	fibroblast growth factor 2 (basic)	123	2	1	0	1	1	0	0	1	0	-0.16	-0.71	0.98	2005, 2007, 2011
WEE1	ENST00000299613.6	WEE1 homolog (S. pombe)	331	2	1	1	0	0	0	0	0	1	-0.08	-0.79	0.98	2003, 2005, 2007, 2009, 2011
RASGEF1B	ENST00000509081.1	RasGEF domain family, member 1B	20	4	1	3	0	0	0	0	0	1	-0.96	-0.96	0.97	2005, 2007, 2009, 2011
CCNE1	ENST00000262643.3	cyclin E1	954	2	1	0	1	0	0	0	0	0	-0.95	-0.95	0.97	2005, 2007, 2009, 2011
CPD	ENST00000225719.4	carboxypeptidase D	1766	2	0	2	0	1	0	1	0	0	-0.48	-0.69	0.97	2005, 2007, 2009, 2011
BTRC	ENST00000370187.3	beta-transducin repeat containing E3 ubiquitin protein ligase	96	2	1	1	0	3	1	2	0	4	-0.48	-0.76	0.97	2005, 2007, 2009, 2011
NUP50	ENST00000347635.4	nucleoporin 50kDa	57	2	1	1	0	1	0	1	0	1	-0.38	-0.73	0.97	2007, 2009, 2011
C20orf112	ENST00000359676.5	chromosome 20 open reading frame 112	148	2	1	1	0	0	0	0	0	0	-0.34	-0.55	0.97	2011
TLL1	ENST00000061240.2	tolloid-like 1	247	1	1	0	0	0	0	0	0	0	-0.24	-0.24	0.97	2007, 2009, 2011
LNPEP	ENST00000231368.5	leucyl/cystinyl aminopeptidase	28	3	1	2	0	2	0	2	0	3	-0.23	-0.39	0.97	2009, 2011
CNNM2	ENST00000369878.4	cyclin M2	517	2	1	1	0	2	0	2	0	3	-0.23	-0.58	0.97	2009, 2011
UBN2	ENST00000473989.3	ubinuclein 2	238	2	1	1	0	2	0	2	0	2	-0.16	-0.18	0.97	2009, 2011
NUFIP2	ENST00000225388.4	nuclear fragile X mental retardation protein interacting protein 2	440	2	1	1	0	0	0	0	0	2	-0.04	-0.37	0.97	2009, 2011
WNT7A	ENST00000285018.4	wingless-type MMTV integration site family, member 7A	5	2	1	1	0	0	0	0	0	1	-0.75	-0.75	0.96	2005, 2007, 2009, 2011
PURA	ENST00000331327.3	purine-rich element binding protein A	367	2	0	1	1	1	0	0	1	0	-0.66	-0.86	0.96	2007, 2009, 2011
USP25	ENST00000285681.2	ubiquitin specific peptidase 25	2012	1	1	0	0	0	0	0	0	0	-0.43	-0.43	0.96	2005, 2007, 2009, 2011
IPPK	ENST00000287996.3	inositol 1,3,4,5,6-pentakisphosphate 2-kinase	211	2	0	1	1	1	0	0	1	0	-0.4	-0.59	0.96	2007, 2009, 2011
ACVR2A	ENST00000241416.7	activin A receptor, type IIA	109	3	0	2	1	0	0	0	0	0	-0.37	-0.58	0.96	2007, 2009, 2011
WDTC1	ENST00000319394.3	WD and tetratricopeptide repeats 1	137	3	0	3	0	0	0	0	0	1	-0.34	-0.34	0.96	2005, 2007, 2009, 2011
PLAG1	ENST00000316981.3	pleiomorphic adenoma gene 1	58	2	1	1	0	0	0	0	0	2	-0.31	-0.49	0.96	2005, 2007, 2009, 2011
LPHN1	ENST00000340736.6	latrophilin 1	49	2	1	1	0	1	0	1	0	0	-0.26	-0.36	0.96	2007, 2009, 2011
AGO3	ENST00000373191.4	argonaute RISC catalytic component 3	198	2	0	1	1	2	0	2	0	4	-0.18	-0.51	0.96
C17orf59	ENST00000389017.4	chromosome 17 open reading frame 59	664	2	1	1	0	0	0	0	0	0	-0.85	-0.85	0.95	2007, 2009, 2011
ZBTB46	ENST00000245663.4	zinc finger and BTB domain containing 46	71	2	1	1	0	1	1	0	0	0	-0.56	-0.56	0.95	2007, 2009, 2011
RUNX1T1	ENST00000523629.1	runt-related transcription factor 1; translocated to, 1 (cyclin D-related)	9	2	0	1	1	0	0	0	0	0	-0.49	-0.49	0.95	2005, 2007, 2009, 2011
CCND1	ENST00000227507.2	cyclin D1	4687	2	0	0	2	1	0	1	0	0	-0.42	-0.44	0.95	2005, 2007, 2009, 2011
RFX3	ENST00000382004.3	regulatory factor X, 3 (influences HLA class II expression)	37	2	2	0	0	0	0	0	0	0	-0.41	-0.64	0.95
GPR63	ENST00000229955.3	G protein-coupled receptor 63	5	2	0	2	0	0	0	0	0	0	-0.39	-0.39	0.95	2005, 2007, 2009, 2011
CDC27	ENST00000066544.3	cell division cycle 27	438	2	0	1	1	0	0	0	0	0	-0.34	-0.5	0.95	2005, 2007, 2009, 2011
NFATC3	ENST00000329524.4	nuclear factor of activated T-cells, cytoplasmic, calcineurin-dependent 3	221	3	0	3	0	1	0	1	0	0	-0.15	-0.15	0.95	2005, 2007, 2011
USP15	ENST00000353364.3	ubiquitin specific peptidase 15	286	2	0	2	0	1	0	1	0	3	-0.05	-0.74	0.95	2005, 2007, 2009, 2011
MAP7	ENST00000354570.3	microtubule-associated protein 7	444	2	0	2	0	0	0	0	0	0	0	-0.33	0.95	2005, 2007, 2009, 2011
EDA	ENST00000374553.2	ectodysplasin A	9	2	0	2	0	1	0	0	1	1	-0.67	-0.67	0.94	2005, 2007, 2009, 2011
DPP9	ENST00000594671.1	dipeptidyl-peptidase 9	422	2	0	2	0	0	0	0	0	1	-0.54	-0.54	0.94
UHMK1	ENST00000538489.1	U2AF homology motif (UHM) kinase 1	48	2	1	1	0	3	0	3	0	5	-0.47	-0.77	0.94	2011
LRP6	ENST00000261349.4	low density lipoprotein receptor-related protein 6	157	2	0	2	0	1	0	1	0	1	-0.29	-0.31	0.94	2005, 2007, 2009, 2011
USP14	ENST00000261601.7	ubiquitin specific peptidase 14 (tRNA-guanine transglycosylase)	561	2	0	2	0	0	0	0	0	0	-0.24	-0.58	0.94	2005, 2007, 2009, 2011
SHOC2	ENST00000369452.4	soc-2 suppressor of clear homolog (C. elegans)	437	2	0	2	0	0	0	0	0	0	-0.01	-0.49	0.94	2011
RAB9B	ENST00000243298.2	RAB9B, member RAS oncogene family	21	2	1	1	0	2	0	1	1	0	-0.98	-0.98	0.93	2011
POU2F1	ENST00000367866.2	POU class 2 homeobox 1	83	2	1	1	0	2	0	1	1	4	-0.71	-0.75	0.93	2011
LRIG2	ENST00000361127.5	leucine-rich repeats and immunoglobulin-like domains 2	348	2	0	2	0	0	0	0	0	5	-0.61	-0.67	0.93	2005, 2007, 2009, 2011
SPRYD3	ENST00000301463.4	SPRY domain containing 3	353	3	0	3	0	0	0	0	0	1	-0.58	-0.59	0.93	2003, 2007, 2009, 2011
CNOT6L	ENST00000504123.1	CCR4-NOT transcription complex, subunit 6-like	23	2	1	1	0	0	0	0	0	3	-0.57	-0.65	0.93	2007, 2009, 2011
PAFAH1B1	ENST00000397195.5	platelet-activating factor acetylhydrolase 1b, regulatory subunit 1 (45kDa)	1570	3	1	2	0	0	0	0	0	3	-0.49	-0.72	0.93	2005, 2007, 2009, 2011
DIXDC1	ENST00000440460.2	DIX domain containing 1	307	2	1	0	1	0	0	0	0	1	-0.37	-0.37	0.93	2005, 2007, 2009, 2011
SKI	ENST00000378536.4	v-ski avian sarcoma viral oncogene homolog	613	1	1	0	0	2	0	2	0	0	-0.18	-0.23	0.93	2011
BCR	ENST00000305877.8	breakpoint cluster region	5	1	0	1	0	0	0	0	0	2	-0.17	-0.17	0.93	2005, 2007, 2009, 2011
SEMA3A	ENST00000265362.4	sema domain, immunoglobulin domain (Ig), short basic domain, secreted, (semaphorin) 3A	162	2	0	2	0	0	0	0	0	0	-0.12	-0.45	0.93	2007, 2009, 2011
CLCN5	ENST00000376088.3	chloride channel, voltage-sensitive 5	154	2	1	1	0	0	0	0	0	2	-0.1	-0.23	0.93	2005, 2007, 2009, 2011
NAA25	ENST00000261745.4	N(alpha)-acetyltransferase 25, NatB auxiliary subunit	919	2	0	2	0	0	0	0	0	0	-0.04	-0.15	0.93	2007, 2009, 2011
DCAF10	ENST00000242323.7	DDB1 and CUL4 associated factor 10	433	2	0	2	0	0	0	0	0	2	0	-0.14	0.93	2007, 2009, 2011
SPSB4	ENST00000310546.2	splA/ryanodine receptor domain and SOCS box containing 4	419	2	0	2	0	0	0	0	0	0	-0.38	-0.38	0.92	2007, 2009, 2011
TMCC1	ENST00000432054.2	transmembrane and coiled-coil domain family 1	97	1	0	0	1	2	0	2	0	1	-0.35	-0.51	0.92	2005, 2007, 2009, 2011
RAB30	ENST00000533486.1	RAB30, member RAS oncogene family	274	1	1	0	0	2	0	1	1	1	-0.34	-0.55	0.92
CBX6	ENST00000407418.3	chromobox homolog 6	215	2	0	2	0	1	1	0	0	0	-0.25	-0.47	0.92
CACUL1	ENST00000369151.3	CDK2-associated, cullin domain 1	213	1	1	0	0	1	0	1	0	2	-0.55	-0.61	0.91	2005, 2007, 2009, 2011
CDC25A	ENST00000302506.3	cell division cycle 25A	5	2	1	1	0	0	0	0	0	2	-0.46	-0.46	0.91	2005, 2007, 2009, 2011
SALL4	ENST00000217086.4	sal-like 4 (Drosophila)	155	2	0	2	0	0	0	0	0	0	-0.45	-0.47	0.91	2011
RBMS1	ENST00000348849.3	RNA binding motif, single stranded interacting protein 1	90	2	1	1	0	0	0	0	0	0	-0.43	-0.43	0.91	2011
SLIT2	ENST00000504154.1	slit homolog 2 (Drosophila)	579	1	1	0	0	1	0	1	0	0	-0.42	-0.6	0.91
KIF5C	ENST00000435030.1	kinesin family member 5C	19	2	2	0	0	1	0	0	1	1	-0.36	-0.53	0.91	2007, 2009, 2011
PTPN3	ENST00000412145.1	protein tyrosine phosphatase, non-receptor type 3	374	1	1	0	0	1	0	1	0	0	-0.36	-0.41	0.91	2005, 2007, 2009, 2011
EXTL3	ENST00000220562.4	exostosin-like glycosyltransferase 3	358	1	0	0	1	2	0	2	0	2	-0.33	-0.33	0.91	2009, 2011
E2F3	ENST00000346618.3	E2F transcription factor 3	91	1	1	0	0	1	0	1	0	0	-0.32	-0.32	0.91	2005, 2007, 2009, 2011
SPTBN2	ENST00000529997.1	spectrin, beta, non-erythrocytic 2	910	1	1	0	0	2	1	1	0	1	-0.18	-0.18	0.91	2005, 2007, 2009, 2011
RICTOR	ENST00000357387.3	RPTOR independent companion of MTOR, complex 2	441	2	0	1	1	1	0	0	1	1	-0.16	-0.17	0.91	2007, 2009, 2011
AHCYL2	ENST00000325006.3	adenosylhomocysteinase-like 2	51	2	0	2	0	2	0	2	0	1	-0.14	-0.54	0.91	2005, 2007, 2009, 2011
FOSL2	ENST00000379619.1	FOS-like antigen 2	2255	1	1	0	0	2	0	2	0	3	-0.08	-0.22	0.91
WNT3A	ENST00000284523.1	wingless-type MMTV integration site family, member 3A	7	1	1	0	0	0	0	0	0	0	-0.71	-0.71	0.9	2005, 2007, 2009, 2011
WIPI2	ENST00000288828.4	WD repeat domain, phosphoinositide interacting 2	1038	1	1	0	0	0	0	0	0	0	-0.68	-0.68	0.9	2007, 2009, 2011
CHEK1	ENST00000534070.1	checkpoint kinase 1	338	1	1	0	0	0	0	0	0	0	-0.63	-0.63	0.9	2005, 2007, 2009, 2011
RSPO3	ENST00000356698.4	R-spondin 3	118	1	1	0	0	0	0	0	0	0	-0.62	-0.62	0.9	2007, 2009, 2011
CDCA4	ENST00000336219.3	cell division cycle associated 4	194	1	1	0	0	0	0	0	0	0	-0.61	-0.68	0.9	2005, 2007, 2009, 2011
N4BP1	ENST00000262384.3	NEDD4 binding protein 1	105	1	1	0	0	1	1	0	0	1	-0.6	-0.62	0.9	2005, 2007, 2009, 2011
CDC37L1	ENST00000381854.3	cell division cycle 37-like 1	280	1	1	0	0	0	0	0	0	0	-0.59	-0.59	0.9	2005, 2007, 2009, 2011
C1orf21	ENST00000235307.6	chromosome 1 open reading frame 21	935	1	1	0	0	1	0	1	0	2	-0.57	-0.65	0.9	2005, 2007, 2009, 2011
MOB4	ENST00000233892.4	MOB family member 4, phocein	123	1	1	0	0	0	0	0	0	0	-0.56	-0.59	0.9	2005, 2007, 2009, 2011
KDSR	ENST00000406396.3	3-ketodihydrosphingosine reductase	322	1	1	0	0	0	0	0	0	1	-0.55	-0.56	0.9	2005, 2007, 2009, 2011
PEX13	ENST00000295030.5	peroxisomal biogenesis factor 13	484	1	1	0	0	1	0	0	1	0	-0.55	-0.6	0.9	2005, 2007, 2009, 2011
DLL1	ENST00000366756.3	delta-like 1 (Drosophila)	85	2	0	2	0	0	0	0	0	0	-0.55	-0.55	0.9	2005, 2007, 2009, 2011
GHR	ENST00000230882.4	growth hormone receptor	102	1	1	0	0	0	0	0	0	0	-0.54	-0.54	0.9	2005, 2007, 2009, 2011
HSPE1-MOB4	ENST00000604458.1	HSPE1-MOB4 readthrough	123	1	1	0	0	0	0	0	0	0	-0.51	-0.57	0.9	2011
AK4	ENST00000545314.1	adenylate kinase 4	116	1	1	0	0	0	0	0	0	1	-0.51	-0.51	0.9	2007, 2009, 2011
SMAD7	ENST00000262158.2	SMAD family member 7	142	1	1	0	0	0	0	0	0	0	-0.51	-0.51	0.9	2005, 2007, 2009, 2011
CDK5R1	ENST00000313401.3	cyclin-dependent kinase 5, regulatory subunit 1 (p35)	335	1	1	0	0	0	0	0	0	1	-0.51	-0.51	0.9	2005, 2007, 2009, 2011
FP15737	ENST00000399967.3		67	1	1	0	0	0	0	0	0	0	-0.49	-0.54	0.9
ATP1B4	ENST00000218008.3	ATPase, Na+/K+ transporting, beta 4 polypeptide	5	2	1	1	0	1	0	0	1	0	-0.49	-0.61	0.9	2007, 2009, 2011
RASSF8	ENST00000541490.1	Ras association (RalGDS/AF-6) domain family (N-terminal) member 8	1290	2	0	2	0	0	0	0	0	2	-0.49	-0.49	0.9	2011
MYT1L	ENST00000399161.2	myelin transcription factor 1-like	5	2	0	2	0	0	0	0	0	1	-0.43	-0.43	0.9	2005, 2007, 2009, 2011
SOCS6	ENST00000397942.3	suppressor of cytokine signaling 6	140	1	1	0	0	1*	0	0	0	0	-0.43	-0.43	0.9	2005, 2007, 2009, 2011
TRABD2B	ENST00000606738.2	TraB domain containing 2B	244	1	1	0	0	2	0	1	1	0	-0.43	-0.59	0.9	2011
MFN2	ENST00000444836.1	mitofusin 2	1096	1	1	0	0	2	0	2	0	0	-0.43	-0.43	0.9	2011
BCL2	ENST00000398117.1	B-cell CLL/lymphoma 2	55	1	1	0	0	1	0	0	1	3	-0.4	-0.45	0.9	2005, 2007, 2009, 2011
CBFA2T3	ENST00000327483.5	core-binding factor, runt domain, alpha subunit 2; translocated to, 3	7	1	1	0	0	0	0	0	0	0	-0.38	-0.38	0.9	2005, 2007, 2009, 2011
CREBRF	ENST00000540014.1	CREB3 regulatory factor	24	1	1	0	0	3	0	1	2	1	-0.37	-0.59	0.9	2005, 2007, 2009, 2011
MOB3B	ENST00000262244.5	MOB kinase activator 3B	52	1	1	0	0	0	0	0	0	1	-0.36	-0.36	0.9	2005, 2007, 2009, 2011
PRDM4	ENST00000228437.5	PR domain containing 4	44	1	1	0	0	0	0	0	0	0	-0.36	-0.51	0.9	2005, 2007, 2009, 2011
ZBTB39	ENST00000300101.2	zinc finger and BTB domain containing 39	7	1	1	0	0	2	0	2	0	0	-0.36	-0.36	0.9	2007, 2009, 2011
TMEM55A	ENST00000285419.3	transmembrane protein 55A	151	1	1	0	0	0	0	0	0	0	-0.35	-0.56	0.9	2007, 2009, 2011
SLC2A14	ENST00000340749.5	solute carrier family 2 (facilitated glucose transporter), member 14	14	1	1	0	0	0	0	0	0	0	-0.34	-0.34	0.9	2005, 2007, 2009, 2011
IPO7	ENST00000379719.3	importin 7	1331	1	1	0	0	0	0	0	0	0	-0.34	-0.34	0.9	2011
COL12A1	ENST00000322507.8	collagen, type XII, alpha 1	482	2	0	2	0	0	0	0	0	1	-0.3	-0.48	0.9	2005, 2007, 2009, 2011
SMAD5	ENST00000545279.1	SMAD family member 5	225	2	0	2	0	1	0	1	0	0	-0.29	-0.4	0.9	2005, 2007, 2009, 2011
SLC2A3	ENST00000075120.7	solute carrier family 2 (facilitated glucose transporter), member 3	5	1	1	0	0	0	0	0	0	0	-0.29	-0.29	0.9	2005, 2007, 2009, 2011
BTAF1	ENST00000265990.6	BTAF1 RNA polymerase II, B-TFIID transcription factor-associated, 170kDa	917	1	1	0	0	0	0	0	0	0	-0.28	-0.28	0.9	2009, 2011
PIK3R1	ENST00000521381.1	phosphoinositide-3-kinase, regulatory subunit 1 (alpha)	217	1	1	0	0	0	0	0	0	1	-0.27	-0.3	0.9	2007, 2009, 2011
AMER1	ENST00000330258.3	APC membrane recruitment protein 1	11	2	0	2	0	2	1	0	1	0	-0.26	-0.35	0.9	2007, 2009, 2011
SPRED1	ENST00000299084.4	sprouty-related, EVH1 domain containing 1	547	1	1	0	0	0	0	0	0	2	-0.21	-0.65	0.9	2005, 2007, 2009, 2011
RECK	ENST00000377966.3	reversion-inducing-cysteine-rich protein with kazal motifs	10	1	1	0	0	0	0	0	0	0	-0.19	-0.42	0.9	2005, 2007, 2009, 2011
HECTD4	ENST00000377560.5	HECT domain containing E3 ubiquitin protein ligase 4	222	1	1	0	0	0	0	0	0	2	-0.19	-0.19	0.9	2009, 2011
SLC6A11	ENST00000254488.2	solute carrier family 6 (neurotransmitter transporter), member 11	83	1	1	0	0	0	0	0	0	3	-0.18	-0.24	0.9
SLC25A37	ENST00000519973.1	solute carrier family 25 (mitochondrial iron transporter), member 37	145	1	1	0	0	1	0	1	0	1	-0.16	-0.4	0.9
HELZ	ENST00000358691.5	helicase with zinc finger	571	1	1	0	0	0	0	0	0	0	-0.15	-0.15	0.9	2005, 2007, 2009, 2011
NBEAL1	ENST00000449802.1	neurobeachin-like 1	42	1	1	0	0	2	1	1	0	0	-0.14	-0.16	0.9
STOX2	ENST00000308497.4	storkhead box 2	379	1	1	0	0	0	0	0	0	1	-0.06	-0.06	0.9	2007, 2009, 2011
SLC20A2	ENST00000342228.3	solute carrier family 20 (phosphate transporter), member 2	1188	1	1	0	0	0	0	0	0	0	-0.05	-0.81	0.9	2005, 2007, 2009, 2011
PPM1D	ENST00000305921.3	protein phosphatase, Mg2+/Mn2+ dependent, 1D	896	1	1	0	0	0	0	0	0	0	-0.02	-0.44	0.9	2011
YTHDC1	ENST00000344157.4	YTH domain containing 1	307	1	1	0	0	0	0	0	0	1	-0.02	-0.49	0.9	2007, 2009, 2011
KCNK10	ENST00000340700.5	potassium channel, subfamily K, member 10	5	1	1	0	0	2	0	1	1	0	0	-0.38	0.9	2011
LURAP1L	ENST00000319264.3	leucine rich adaptor protein 1-like	266	1	1	0	0	0	0	0	0	0	-0.69	-0.69	0.89	2005, 2007, 2009, 2011
DYRK1B	ENST00000593685.1	dual-specificity tyrosine-(Y)-phosphorylation regulated kinase 1B	7	1	1	0	0	1	0	1	0	0	-0.46	-0.54	0.89	2007, 2009, 2011
CD2AP	ENST00000359314.5	CD2-associated protein	145	1	1	0	0	0	0	0	0	0	-0.43	-0.46	0.89	2007, 2009, 2011
CC2D1B	ENST00000371586.2	coiled-coil and C2 domain containing 1B	42	1	1	0	0	0	0	0	0	2	-0.41	-0.46	0.89	2007, 2009, 2011
GNAI3	ENST00000369851.4	guanine nucleotide binding protein (G protein), alpha inhibiting activity polypeptide 3	2439	1	1	0	0	1	0	1	0	0	-0.35	-0.38	0.89	2005, 2007, 2009, 2011
ATXN7L3	ENST00000454077.2	ataxin 7-like 3	43	2	0	2	0	1	0	0	1	2	-0.33	-0.33	0.89	2009, 2011
CAPRIN1	ENST00000341394.4	cell cycle associated protein 1	650	2	1	1	0	1	0	1	0	0	-0.3	-0.53	0.89	2009, 2011
WBP11	ENST00000261167.2	WW domain binding protein 11	130	1	1	0	0	0	0	0	0	0	-0.29	-0.44	0.89	2005, 2007, 2009, 2011
LHX4	ENST00000263726.2	LIM homeobox 4	13	2	1	1	0	3	0	2	1	2	-0.28	-0.66	0.89
TRPM3	ENST00000377110.3	transient receptor potential cation channel, subfamily M, member 3	11	1	1	0	0	1	0	1	0	1	-0.22	-0.27	0.89
LSM11	ENST00000286307.5	LSM11, U7 small nuclear RNA associated	1458	1	1	0	0	0	0	0	0	4	-0.18	-0.19	0.89
PHF19	ENST00000373896.3	PHD finger protein 19	490	2	0	2	0	1	0	1	0	0	-0.16	-0.58	0.89	2003, 2005, 2007, 2009, 2011
ZNRF2	ENST00000323037.4	zinc and ring finger 2	403	1	1	0	0	1	1	0	0	1	-0.12	-0.5	0.89	2009, 2011
SLC4A4	ENST00000340595.3	solute carrier family 4 (sodium bicarbonate cotransporter), member 4	400	1	1	0	0	0	0	0	0	0	-0.09	-0.09	0.89	2005, 2007, 2009, 2011
EIF2S1	ENST00000256383.4	eukaryotic translation initiation factor 2, subunit 1 alpha, 35kDa	3360	1	0	1	0	0	0	0	0	0	-0.03	-0.28	0.89	2009, 2011
RBM23	ENST00000555209.1	RNA binding motif protein 23	1540	2	0	1	1	0	0	0	0	2	-0.02	-0.77	0.89
PIAS1	ENST00000249636.6	protein inhibitor of activated STAT, 1	368	1	0	1	0	0	0	0	0	1	-0.01	-0.08	0.89	2005, 2007
IPO9	ENST00000361565.4	importin 9	3549	1	0	0	1	2	0	2	0	0	-0.01	-0.21	0.89	2009
ZNF622	ENST00000308683.2	zinc finger protein 622	145	1	1	0	0	0	0	0	0	0	-0.73	-0.73	0.88	2005, 2007, 2009, 2011
MED26	ENST00000263390.3	mediator complex subunit 26	5	1	1	0	0	0	0	0	0	0	-0.61	-0.61	0.88	2007, 2009, 2011
CLDN12	ENST00000287916.4	claudin 12	267	1	1	0	0	0	0	0	0	1	-0.57	-0.57	0.88	2005, 2007, 2009, 2011
PPM1E	ENST00000308249.2	protein phosphatase, Mg2+/Mn2+ dependent, 1E	178	2	0	2	0	2	0	1	1	0	-0.53	-0.54	0.88	2005, 2007, 2011
FBXW7	ENST00000281708.4	F-box and WD repeat domain containing 7, E3 ubiquitin protein ligase	12	1	1	0	0	0	0	0	0	1	-0.51	-0.51	0.88	2007, 2009, 2011
RAF1	ENST00000251849.4	v-raf-1 murine leukemia viral oncogene homolog 1	2422	1	1	0	0	0	0	0	0	2	-0.45	-0.45	0.88	2011
SGK1	ENST00000367858.5	serum/glucocorticoid regulated kinase 1	369	1	1	0	0	0	0	0	0	1	-0.44	-0.45	0.88	2005, 2007, 2009, 2011
CPEB3	ENST00000412050.4	cytoplasmic polyadenylation element binding protein 3	48	1	1	0	0	1	0	1	0	0	-0.34	-0.35	0.88	2005, 2007, 2009, 2011
SOBP	ENST00000317357.5	sine oculis binding protein homolog (Drosophila)	22	1	1	0	0	0	0	0	0	0	-0.33	-0.35	0.88	2007, 2009, 2011
BPTF	ENST00000321892.4	bromodomain PHD finger transcription factor	7	1	0	0	1	2	0	2	0	2	-0.27	-0.33	0.88	2007, 2009, 2011
WNT4	ENST00000290167.6	wingless-type MMTV integration site family, member 4	5	1	1	0	0	0	0	0	0	0	-0.27	-0.27	0.88	2009, 2011
RGP1	ENST00000378078.4	RGP1 retrograde golgi transport homolog (S. cerevisiae)	203	1	0	0	1	3	1	1	1	2	-0.26	-0.54	0.88
SALL1	ENST00000566102.1	sal-like 1 (Drosophila)	95	1	1	0	0	0	0	0	0	0	-0.25	-0.69	0.88	2007, 2009, 2011
NAV1	ENST00000295624.6	neuron navigator 1	702	1	1	0	0	1	0	0	1	0	-0.2	-0.26	0.88	2005, 2007, 2009, 2011
TLE4	ENST00000376544.3	transducin-like enhancer of split 4 (E(sp1) homolog, Drosophila)	369	1	1	0	0	0	0	0	0	0	-0.18	-0.42	0.88	2005, 2007, 2009, 2011
DDX3X	ENST00000399959.2	DEAD (Asp-Glu-Ala-Asp) box helicase 3, X-linked	965	1	1	0	0	0	0	0	0	0	-0.12	-0.55	0.88	2005, 2007, 2009, 2011
LONRF3	ENST00000304778.7	LON peptidase N-terminal domain and ring finger 3	36	1	1	0	0	0	0	0	0	0	-0.12	-0.29	0.88
STYX	ENST00000354586.4	serine/threonine/tyrosine interacting protein	250	1	1	0	0	0	0	0	0	0	-0.08	-0.39	0.88	2011
MGAT4A	ENST00000264968.3	mannosyl (alpha-1,3-)-glycoprotein beta-1,4-N-acetylglucosaminyltransferase, isozyme A	223	1	1	0	0	2	0	2	0	1	-0.07	-0.51	0.88	2007, 2009, 2011
BCL9L	ENST00000334801.3	B-cell CLL/lymphoma 9-like	91	2	1	1	0	1	0	0	1	2	-0.05	-0.11	0.88	2005, 2007, 2009, 2011
ZHX3	ENST00000309060.3	zinc fingers and homeoboxes 3	131	1	1	0	0	0	0	0	0	1	-0.02	-0.17	0.88	2005, 2007, 2009, 2011
KIF23	ENST00000559279.1	kinesin family member 23	140	1	1	0	0	0	0	0	0	0	-0.65	-0.71	0.87	2005, 2007, 2009, 2011
CDK17	ENST00000543119.2	cyclin-dependent kinase 17	475	1	1	0	0	1	0	1	0	0	-0.62	-0.63	0.87	2005, 2007, 2009, 2011
SNRK	ENST00000429705.2	SNF related kinase	153	1	1	0	0	1	0	1	0	1	-0.58	-0.58	0.87	2005, 2007, 2009, 2011
RNF138	ENST00000261593.3	ring finger protein 138, E3 ubiquitin protein ligase	376	1	1	0	0	0	0	0	0	0	-0.55	-0.55	0.87	2005, 2007, 2009, 2011
ATXN7L3B	ENST00000519948.2	ataxin 7-like 3B	55	2	0	2	0	1	0	1	0	1	-0.54	-0.6	0.87	2011
ASH1L	ENST00000368346.3	ash1 (absent, small, or homeotic)-like (Drosophila)	56	1	1	0	0	1	0	1	0	1	-0.46	-0.46	0.87	2007, 2009, 2011
TMEM178B	ENST00000565468.1	transmembrane protein 178B	129	1	1	0	0	5	2	3	0	0	-0.43	-0.43	0.87	2011
DCP1A	ENST00000607628.1	decapping mRNA 1A	87	1	1	0	0	1	0	0	1	0	-0.42	-0.43	0.87	2011
PCDHA11	ENST00000398640.2	protocadherin alpha 11	86	1	1	0	0	0	0	0	0	0	-0.4	-0.4	0.87	2009, 2011
PCDHA10	ENST00000307360.5	protocadherin alpha 10	86	1	1	0	0	0	0	0	0	0	-0.4	-0.4	0.87	2005, 2007, 2009, 2011
DDX3Y	ENST00000336079.3	DEAD (Asp-Glu-Ala-Asp) box helicase 3, Y-linked	5	1	1	0	0	0	0	0	0	0	-0.39	-0.39	0.87	2005, 2007, 2009, 2011
ZNF609	ENST00000326648.3	zinc finger protein 609	103	2	0	2	0	2	0	2	0	2	-0.33	-0.33	0.87	2007, 2009, 2011
BACE1	ENST00000313005.6	beta-site APP-cleaving enzyme 1	486	2	0	2	0	0	0	0	0	0	-0.32	-0.34	0.87	2005, 2007, 2009, 2011
PCDHA12	ENST00000398631.2	protocadherin alpha 12	86	1	1	0	0	0	0	0	0	0	-0.28	-0.28	0.87	2005, 2007, 2009, 2011
PCDHA7	ENST00000525929.1	protocadherin alpha 7	86	1	1	0	0	0	0	0	0	0	-0.28	-0.28	0.87	2005, 2007, 2009, 2011
PCDHA5	ENST00000529859.1	protocadherin alpha 5	86	1	1	0	0	0	0	0	0	0	-0.28	-0.28	0.87	2005, 2007, 2009, 2011
PCDHA3	ENST00000522353.2	protocadherin alpha 3	86	1	1	0	0	0	0	0	0	0	-0.28	-0.28	0.87	2005, 2007, 2009, 2011
PCDHA6	ENST00000529310.1	protocadherin alpha 6	86	1	1	0	0	0	0	0	0	0	-0.28	-0.28	0.87	2005, 2007, 2009, 2011
PCDHA8	ENST00000531613.1	protocadherin alpha 8	86	1	1	0	0	0	0	0	0	0	-0.28	-0.28	0.87	2005, 2007, 2009, 2011
PCDHA13	ENST00000289272.2	protocadherin alpha 13	86	1	1	0	0	0	0	0	0	0	-0.28	-0.28	0.87	2005, 2007, 2009, 2011
PCDHA1	ENST00000504120.2	protocadherin alpha 1	86	1	1	0	0	0	0	0	0	0	-0.28	-0.28	0.87	2005, 2007, 2009, 2011
PCDHA2	ENST00000526136.1	protocadherin alpha 2	86	1	1	0	0	0	0	0	0	0	-0.28	-0.28	0.87	2005, 2007, 2009, 2011
PCDHA4	ENST00000530339.1	protocadherin alpha 4	86	1	1	0	0	0	0	0	0	0	-0.28	-0.28	0.87	2005, 2007, 2009, 2011
PCDHA9	ENST00000532602.1	protocadherin alpha 9	86	1	1	0	0	0	0	0	0	0	-0.28	-0.28	0.87	2011
PCDHAC1	ENST00000253807.2	protocadherin alpha subfamily C, 1	86	1	1	0	0	0	0	0	0	0	-0.28	-0.28	0.87	2005, 2007, 2009, 2011
PCDHAC2	ENST00000289269.5	protocadherin alpha subfamily C, 2	86	1	1	0	0	0	0	0	0	0	-0.27	-0.27	0.87	2005, 2007, 2009, 2011
ZFHX4	ENST00000521891.2	zinc finger homeobox 4	194	1	1	0	0	0	0	0	0	1	-0.23	-0.24	0.87	2007, 2009, 2011
FBXL20	ENST00000394294.3	F-box and leucine-rich repeat protein 20	455	2	0	2	0	1	0	1	0	4	-0.15	-0.37	0.87	2011
ETNK1	ENST00000266517.4	ethanolamine kinase 1	1047	2	0	2	0	2	0	2	0	4	-0.1	-0.56	0.87	2007, 2009, 2011
CAB39	ENST00000258418.5	calcium binding protein 39	27	1	0	1	0	0	0	0	0	1	-0.07	-0.12	0.87	2007, 2009, 2011
PDZD8	ENST00000334464.5	PDZ domain containing 8	99	1	1	0	0	0	0	0	0	0	-0.05	-0.27	0.87
KLHL18	ENST00000232766.5	kelch-like family member 18	74	2	0	2	0	0	0	0	0	0	-0.03	-0.28	0.87	2005, 2007, 2009, 2011
GPR174	ENST00000276077.1	G protein-coupled receptor 174	5	1	1	0	0	0	0	0	0	0	0	-0.26	0.87
FAM160B2	ENST00000289921.7	family with sequence similarity 160, member B2	803	1	0	0	1	4	0	2	2	0	-0.66	-0.7	0.86	2009, 2011
ERLIN2	ENST00000276461.5	ER lipid raft associated 2	887	1	0	0	1	1	1	0	0	1	-0.53	-0.79	0.86	2007, 2009, 2011
RNF144B	ENST00000259939.3	ring finger protein 144B	17	1	1	0	0	1	0	1	0	3	-0.52	-0.52	0.86	2005, 2007, 2009, 2011
EYA1	ENST00000388742.4	eyes absent homolog 1 (Drosophila)	222	1	1	0	0	0	0	0	0	1	-0.5	-0.54	0.86	2005, 2007, 2009, 2011
HNRNPA1	ENST00000546500.1	heterogeneous nuclear ribonucleoprotein A1	2079	1	0	0	1	1	1	0	0	0	-0.49	-0.49	0.86	2005, 2007, 2009, 2011
KIF21A	ENST00000361961.3	kinesin family member 21A	37	1	1	0	0	0	0	0	0	0	-0.48	-0.48	0.86	2005, 2007, 2009, 2011
BTF3	ENST00000380591.3	basic transcription factor 3	417	1	0	0	1	0	0	0	0	0	-0.45	-0.45	0.86	2009
UBE4B	ENST00000343090.6	ubiquitination factor E4B	350	1	1	0	0	0	0	0	0	0	-0.45	-0.48	0.86	2005, 2007, 2009, 2011
ATXN2	ENST00000550104.1	ataxin 2	7	1	1	0	0	0	0	0	0	1	-0.43	-0.43	0.86	2005, 2007, 2009, 2011
MAP2K1	ENST00000307102.5	mitogen-activated protein kinase kinase 1	8	1	1	0	0	0	0	0	0	0	-0.42	-0.42	0.86	2011
CCND3	ENST00000372991.4	cyclin D3	271	1	0	0	1	1	0	1	0	1	-0.42	-0.42	0.86	2009, 2011
TENM2	ENST00000519204.1	teneurin transmembrane protein 2	162	1	1	0	0	0	0	0	0	1	-0.42	-0.42	0.86	2007, 2009, 2011
FAM122A	ENST00000394264.3	family with sequence similarity 122A	1277	1	0	0	1	2	0	1	1	2	-0.41	-0.71	0.86	2007, 2009, 2011
PAM	ENST00000438793.3	peptidylglycine alpha-amidating monooxygenase	17149	1	0	0	1	0	0	0	0	0	-0.39	-0.4	0.86	2005, 2007, 2009, 2011
DENND6A	ENST00000311128.5	DENN/MADD domain containing 6A	139	1	0	1	0	1	0	0	1	0	-0.39	-0.39	0.86	2007, 2009, 2011
CLOCK	ENST00000309964.4	clock circadian regulator	86	2	0	2	0	2	0	1	1	1	-0.39	-0.39	0.86	2005, 2007, 2009, 2011
NEK10	ENST00000295720.6	NIMA-related kinase 10	66	1	1	0	0	0	0	0	0	1	-0.38	-0.39	0.86
SMURF2	ENST00000262435.9	SMAD specific E3 ubiquitin protein ligase 2	978	1	0	0	1	0	0	0	0	1	-0.37	-0.37	0.86	2005, 2007, 2009, 2011
DNAJC16	ENST00000375847.3	DnaJ (Hsp40) homolog, subfamily C, member 16	366	1	0	0	1	1	0	1	0	1	-0.37	-0.4	0.86	2007, 2009, 2011
ZC3H6	ENST00000343936.4	zinc finger CCCH-type containing 6	10	1	0	0	1	0	0	0	0	0	-0.37	-0.37	0.86	2007, 2009, 2011
CYP26B1	ENST00000001146.2	cytochrome P450, family 26, subfamily B, polypeptide 1	1315	1	0	0	1	0	0	0	0	1	-0.35	-0.35	0.86	2005, 2007, 2009, 2011
BMPR1A	ENST00000372037.3	bone morphogenetic protein receptor, type IA	125	1	0	0	1	1	0	1	0	1	-0.35	-0.42	0.86	2011
G2E3	ENST00000206595.6	G2/M-phase specific E3 ubiquitin protein ligase	286	1	0	0	1	0	0	0	0	0	-0.34	-0.34	0.86	2005, 2007, 2009, 2011
ARIH1	ENST00000379887.4	ariadne RBR E3 ubiquitin protein ligase 1	671	2	0	2	0	0	0	0	0	0	-0.33	-0.57	0.86
DNAJA2	ENST00000317089.5	DnaJ (Hsp40) homolog, subfamily A, member 2	1487	1	0	0	1	0	0	0	0	1	-0.31	-0.33	0.86	2005, 2007, 2009, 2011
TSC22D2	ENST00000361875.3	TSC22 domain family, member 2	1062	1	0	0	1	1	1	0	0	0	-0.31	-0.34	0.86	2005, 2007
KBTBD2	ENST00000304056.4	kelch repeat and BTB (POZ) domain containing 2	2559	2	0	2	0	0	0	0	0	0	-0.31	-0.32	0.86	2005, 2007, 2009, 2011
CMPK1	ENST00000371873.5	cytidine monophosphate (UMP-CMP) kinase 1, cytosolic	4366	1	0	0	1	0	0	0	0	0	-0.3	-0.3	0.86	2007, 2009, 2011
CCNYL1	ENST00000295414.3	cyclin Y-like 1	111	1	0	0	1	0	0	0	0	2	-0.3	-0.36	0.86	2007, 2011
RREB1	ENST00000379938.2	ras responsive element binding protein 1	340	1	1	0	0	1	0	1	0	0	-0.29	-0.3	0.86	2011
HECTD1	ENST00000553700.1	HECT domain containing E3 ubiquitin protein ligase 1	34	1	0	0	1	0	0	0	0	0	-0.29	-0.29	0.86	2005, 2007, 2009, 2011
FGF7	ENST00000267843.4	fibroblast growth factor 7	5	1	0	0	1	0	0	0	0	1	-0.28	-0.28	0.86	2005, 2007, 2009, 2011
NKD1	ENST00000268459.3	naked cuticle homolog 1 (Drosophila)	26	1	0	0	1	1	1	0	0	5	-0.27	-0.37	0.86	2005, 2007, 2009, 2011
CRK	ENST00000398970.5	v-crk avian sarcoma virus CT10 oncogene homolog	1841	1	0	0	1	0	0	0	0	0	-0.27	-0.28	0.86
ZNF423	ENST00000561648.1	zinc finger protein 423	170	1	0	0	1	0	0	0	0	1	-0.27	-0.27	0.86	2005, 2007, 2009, 2011
UNC80	ENST00000439458.1	unc-80 homolog (C. elegans)	5	2	0	2	0	0	0	0	0	0	-0.25	-0.25	0.86	2011
PDAP1	ENST00000350498.3	PDGFA associated protein 1	208	1	0	0	1	0	0	0	0	1	-0.25	-0.25	0.86	2005, 2007, 2009, 2011
KIF1C	ENST00000320785.5	kinesin family member 1C	149	1	0	0	1	1	0	0	1	0	-0.21	-0.34	0.86	2005, 2007, 2009, 2011
GAN	ENST00000568107.2	gigaxonin	185	1	0	0	1	2	0	2	0	3	-0.21	-0.36	0.86	2011
TMC7	ENST00000421369.3	transmembrane channel-like 7	54	1	1	0	0	0	0	0	0	0	-0.2	-0.42	0.86	2011
TRAK1	ENST00000341421.3	trafficking protein, kinesin binding 1	362	1	0	0	1	0	0	0	0	1	-0.18	-0.18	0.86	2007, 2009, 2011
UNC13A	ENST00000519716.2	unc-13 homolog A (C. elegans)	5	1	0	0	1	0	0	0	0	1	-0.17	-0.17	0.86	2007, 2009, 2011
LRRC58	ENST00000295628.3	leucine rich repeat containing 58	940	1	0	0	1	0	0	0	0	0	-0.15	-0.15	0.86	2009, 2011
SEC16A	ENST00000313050.7	SEC16 homolog A (S. cerevisiae)	814	1	0	0	1	0	0	0	0	1	-0.14	-0.15	0.86	2009, 2011
SNTB2	ENST00000336278.4	syntrophin, beta 2 (dystrophin-associated protein A1, 59kDa, basic component 2)	254	1	0	0	1	0	0	0	0	4	-0.08	-0.26	0.86	2007, 2009, 2011
B3GALT1	ENST00000392690.3	UDP-Gal:betaGlcNAc beta 1,3-galactosyltransferase, polypeptide 1	35	1	0	0	1	0	0	0	0	0	-0.07	-0.27	0.86
FCHSD2	ENST00000311172.7	FCH and double SH3 domains 2	73	1	0	0	1	0	0	0	0	0	-0.05	-0.29	0.86	2005, 2007, 2009, 2011
EPB41L4B	ENST00000374557.4	erythrocyte membrane protein band 4.1 like 4B	135	1	1	0	0	0	0	0	0	0	-0.02	-0.19	0.86	2005, 2007, 2009, 2011
EIF4E	ENST00000450253.2	eukaryotic translation initiation factor 4E	876	1	0	0	1	1	0	1	0	0	-0.01	-0.42	0.86	2005, 2007, 2009, 2011
NFE2L1	ENST00000585291.1	nuclear factor, erythroid 2-like 1	1605	1	0	0	1	0	0	0	0	0	0	-0.34	0.86	2005, 2007, 2009, 2011
PRR11	ENST00000262293.4	proline rich 11	56	1	0	0	1	0	0	0	0	0	0	-0.34	0.86	2011
TMEM74B	ENST00000381894.3	transmembrane protein 74B	33	1	1	0	0	1	0	1	0	0	-1	-1	0.85	2005, 2007, 2009, 2011
LPP	ENST00000312675.4	LIM domain containing preferred translocation partner in lipoma	1894	1	0	0	1	2	0	0	2	3	-0.51	-0.51	0.85	2005, 2007, 2009, 2011
IGF1R	ENST00000268035.6	insulin-like growth factor 1 receptor	561	1	0	0	1	1	0	1	0	4	-0.49	-0.58	0.85	2007, 2009, 2011
AXIN2	ENST00000307078.5	axin 2	86	2	0	2	0	0	0	0	0	0	-0.39	-0.39	0.85	2011
ATXN1L	ENST00000427980.2	ataxin 1-like	12	2	0	2	0	0	0	0	0	2	-0.31	-0.31	0.85	2011
AC068987.1	ENST00000599343.1	HCG1997999; cDNA FLJ33996 fis, clone DFNES2008881	44	1	0	0	1	0	0	0	0	0	-0.3	-0.3	0.85
KIAA0226L	ENST00000378781.3	KIAA0226-like	21	1	1	0	0	1	0	1	0	1	-0.28	-0.62	0.85	2009, 2011
ONECUT2	ENST00000491143.2	one cut homeobox 2	847	1	0	1	0	5	1	2	2	2	-0.27	-0.28	0.85	2007, 2009, 2011
COBLL1	ENST00000375458.2	cordon-bleu WH2 repeat protein-like 1	70	1	0	1	0	3	1	2	0	0	-0.26	-0.45	0.85	2005, 2007, 2009, 2011
ARF3	ENST00000256682.4	ADP-ribosylation factor 3	1093	2	0	2	0	1	0	1	0	0	-0.26	-0.34	0.85	2009, 2011
PSKH1	ENST00000291041.5	protein serine kinase H1	699	1	1	0	0	1	0	1	0	2	-0.26	-0.26	0.85	2005, 2007, 2009, 2011
NYNRIN	ENST00000382554.3	NYN domain and retroviral integrase containing	1928	1	1	0	0	0	0	0	0	1	-0.21	-0.21	0.85	2007, 2009, 2011
ANKRD13B	ENST00000394859.3	ankyrin repeat domain 13B	72	1	1	0	0	0	0	0	0	2	-0.21	-0.21	0.85	2007, 2009, 2011
ZFHX3	ENST00000268489.5	zinc finger homeobox 3	57	1	1	0	0	0	0	0	0	0	-0.11	-0.11	0.85	2007, 2009, 2011
SREK1	ENST00000334121.6	splicing regulatory glutamine/lysine-rich protein 1	316	1	1	0	0	0	0	0	0	1	-0.03	-0.44	0.85
C15orf61	ENST00000342683.4	chromosome 15 open reading frame 61	4011	1	0	1	0	1	0	1	0	0	0	-0.46	0.85
